# Supplementary material for: Comprehensive analysis of prognostic characteristics based on T cell-mediated tumor killing related genes in triple negative breast cancer
Source: Front Immunol. 2026 Apr 10;17:1801004. doi: 10.3389/fimmu.2026.1801004 (PMC13106453; doi:10.3389/fimmu.2026.1801004)
Supplement: Supplementary file 2 [file Table1.xlsx]

## Sheet: Supplementary Table 1
aaa	symbol
TTK	MSRB1
TTK	DPM2
TTK	GPAA1
TTK	CASS4
TTK	ELMO2
TTK	CD44
TTK	RPTOR
TTK	BARHL2
TTK	KCNMA1
TTK	MT1B
TTK	VPS33A
TTK	ACTR3
TTK	BTG2
TTK	HIVEP1
TTK	TNIK
TTK	MYO1B
TTK	ELP4
TTK	RNF38
TTK	QARS
TTK	RPL10A
TTK	U2SURP
TTK	ZSCAN18
TTK	RGMB
TTK	ITPK1
TTK	NHLRC3
TTK	HSD17B10
TTK	ARHGAP11A
TTK	CXCL3
TTK	2026-09-03
TTK	MDFIC
TTK	CHD8
TTK	AMZ2
TTK	MBNL2
TTK	MAST2
TTK	AXIN1
TTK	LZTR1
TTK	ERI1
TTK	KANSL2
TTK	MITF
TTK	SETD2
TTK	KIRREL1
TTK	SENP1
TTK	MATR3
TTK	CENPQ
TTK	NEPRO
TTK	UGGT1
TTK	ATXN7L2
TTK	ZNF473
TTK	SEC23B
TTK	SLC33A1
TTK	SPTLC1
TTK	TXNDC15
TTK	PARN
TTK	SOD2
TTK	FAM234B
TTK	SEMA4D
TTK	CEACAM6
TTK	MET
TTK	TRIM23
TTK	IRF1
TTK	MAGEC3
TTK	BANK1
TTK	SOX4
TTK	MSN
TTK	PPCS
TTK	ARF6
TTK	SRPK1
TTK	PROM2
TTK	PPM1J
TTK	TEAD1
TTK	RPL7A
TTK	PKD1
TTK	GPR116
TTK	TAF7
TTK	ARHGAP21
TTK	CROCC
TTK	FARSB
TTK	CRYGC
TTK	STAM
TTK	MAP3K5
TTK	GRK6
TTK	TBK1
TTK	CDK20
TTK	SQSTM1
TTK	TMEM127
TTK	CCR9
TTK	SMC3
TTK	GRK5
TTK	PDIA3
TTK	SCYL1
TTK	GSS
TTK	PTPN11
TTK	NUP93
TTK	CMIP
TTK	TAF5
TTK	DSCC1
TTK	SUPT4H1
TTK	NAPG
TTK	ARL14EPL
TTK	SLC1A7
TTK	CDK12
TTK	POU1F1
TTK	ANKRD6
TTK	OR51Q1
TTK	CHMP5
TTK	FITM2
TTK	OR1D4
TTK	TAPBPL
TTK	CDKL3
TTK	ZNF148
TTK	RTF1
TTK	GML
TTK	SERPINB9
TTK	CHRAC1
TTK	PSMC2
TTK	OR2J2
TTK	PODN
TTK	LAIR1
TTK	SSU72
TTK	TIAL1
TTK	MAPKAP1
TTK	FOXM1
TTK	ALK
TTK	DNAJC5
TTK	CACHD1
TTK	HECTD2
TTK	HDAC5
TTK	AKAP14
TTK	HLA-E
TTK	RFXAP
TTK	ZNF154
TTK	ORM1
TTK	NELFE
TTK	SMARCB1
TTK	GLTSCR2
TTK	TIPARP
TTK	CCDC137
TTK	DNASE1L3
TTK	FAM98B
TTK	2026-03-05
TTK	DTX3L
TTK	CBLL1
TTK	SETDB1
TTK	MUC1
TTK	KIF11
TTK	RPLP1
TTK	SLC2A3
TTK	WBSCR22
TTK	PPP1R8
TTK	FAM86B1
TTK	C3AR1
TTK	CD36
TTK	USP24
TTK	MLF1
TTK	MYH9
TTK	FAXC
TTK	HSD17B4
TTK	PCGF6
TTK	LIMD1
TTK	ERBB2IP
TTK	URI1
TTK	PIK3C3
TTK	CXorf56
TTK	GUCY2C
TTK	RNF39
TTK	GPI
TTK	ALAD
TTK	NIPBL
TTK	TRAF3
TTK	USP10
TTK	KRTAP24-1
TTK	TRAR3
TTK	CXXC1
TTK	CLDN22
TTK	LRFN3
TTK	ATR
TTK	LRRC8A
TTK	GNA11
TTK	FOXB1
TTK	E2F1
TTK	IGSF11
TTK	APOBEC2
TTK	ZNF716
TTK	APMAP
TTK	PIH1D1
TTK	CASP8
TTK	TAP1
TTK	SLITRK4
TTK	KDM5A
TTK	USP19
TTK	TSC2
TTK	TCHHL1
TTK	CS
TTK	CPSF7
TTK	PRMT2
TTK	ZNF728
TTK	ATP6V1G3
TTK	PRDX1
TTK	EEFSEC
TTK	QKI
TTK	TMEM14C
TTK	SEC11C
TTK	PDP1
TTK	GTPBP3
TTK	HES7
TTK	MAU2
TTK	DPPA5
TTK	LSM12
TTK	KRT37
TTK	ARIH1
TTK	ERAP1
TTK	GNG12
TTK	OPRK1
TTK	WDR20
TTK	ASNSD1
TTK	TEN1
TTK	APLNR
TTK	LEMD2
TTK	SLC1A5
TTK	MNF1
TTK	PICALM
TTK	HIST1H1A
TTK	STK40
TTK	IPO13
TTK	DPF2
TTK	CCDC155
TTK	TAPBP
TTK	MED12
TTK	ANKLE2
TTK	TMEM230
TTK	PHF1
TTK	RPL22L1
TTK	AURKA
TTK	KCTD5
TTK	PTPN2
TTK	RIPK2
TTK	SLC12A2
TTK	VN1R4
TTK	CD58
TTK	KIAA0586
TTK	TMEM165
TTK	IREB2
TTK	GRSF1
TTK	OR1G1
TTK	ZNF566
TTK	MAD2L1
TTK	PBRM1
TTK	STRADA
TTK	RNF20
TTK	PPP3CC
TTK	UBE2N
TTK	VAPA
TTK	S100G
TTK	C5orf47
TTK	YWHAZ
TTK	TM2D3
TTK	CCL27
TTK	CLPSL2
TTK	RPL10
TTK	PFKL
TTK	CHCHD7
TTK	TRAF2
TTK	HCK
TTK	ZC3HAV1
TTK	TARS
TTK	YY1
TTK	AURKB
TTK	FLOT2
TTK	GPR112
TTK	CKS1B
TTK	SV2B
TTK	IL8RA
TTK	FLJ31393
TTK	GPBP1L1
TTK	MOGS
TTK	C6orf1
TTK	UBR5
TTK	ASXL2
TTK	OTOA
TTK	KDM1A
TTK	STUB1
TTK	ILK
TTK	SNRPE
TTK	LEF1
TTK	DDX42
TTK	WDR24
TTK	PITX2
TTK	UBTD1
TTK	CBLB
TTK	CETN1
TTK	TOR1AIP1
TTK	NPRL3
TTK	RRP36
TTK	LIMA1
TTK	NPRL2
TTK	RAD1
TTK	PRKAB2
TTK	RAF1
TTK	GRM6
TTK	FURIN
TTK	IKBKG
TTK	BMP8A
TTK	EGR2
TTK	KIF20B
TTK	ZNF281
TTK	COL23A1
TTK	SMARCA5
TTK	DLST
TTK	HAGH
TTK	ANKRD46
TTK	GNRH1
TTK	DGKZ
TTK	CCR2
TTK	UNC79
TTK	FYN
TTK	CWF19L1
TTK	RSPH1
TTK	SULT1A1
TTK	YPEL5
TTK	GMIP
TTK	RER1
TTK	MAP2K2
TTK	PSMC4
TTK	KLF2
TTK	EIF3D
TTK	DDI2
TTK	C11orf85
TTK	CALR
TTK	LPCAT2
TTK	MLL4
TTK	FGFR2
TTK	XRCC4
TTK	ITGAV
TTK	TMEM209
TTK	RRAGA
TTK	SOX10
TTK	IL8
TTK	RARS2
TTK	RBBP4
TTK	PTK7
TTK	MEMO1
TTK	HLA-A
TTK	ATG5
TTK	ZNF827
TTK	TACR2
TTK	SCD
TTK	EIF2S1
TTK	JAK2
TTK	ROPN1
TTK	CRCP
TTK	CCDC134
TTK	STAT3
TTK	GTF2H5
TTK	ROBO1
TTK	CTBP1
TTK	CA9
TTK	TBXAS1
TTK	CCDC42B
TTK	INTS10
TTK	CWC27
TTK	RPS29
TTK	IFNGR2
TTK	ZNF124
TTK	IFNAR1
TTK	ANKRD11
TTK	LAMTOR5
TTK	B2M
TTK	NF1
TTK	PSENEN
TTK	SEPHS1
TTK	SPRED1
TTK	VPS11
TTK	IRAK3
TTK	MEGF8
TTK	MCM10
TTK	ZNF561
TTK	SPEN
TTK	C6orf52
TTK	LUZP4
TTK	FGF12
TTK	INPP5B
TTK	ANKRD17
TTK	FIS1
TTK	UBE2J1
TTK	TLR5
TTK	TGFBR1
TTK	TGIF2
TTK	MTCH1
TTK	WDR4
TTK	KANSL1
TTK	NCSTN
TTK	ACVR1C
TTK	ICE1
TTK	CYP2A7
TTK	VPS16
TTK	RUNX1T1
TTK	TCEB3
TTK	RRS1
TTK	NEURL3
TTK	NKX6-3
TTK	USP18
TTK	VPS37D
TTK	SEMA7A
TTK	TAF1L
TTK	EQTN
TTK	ARHGEF18
TTK	CCNDBP1
TTK	PFKFB3
TTK	GPX4
TTK	NUDCD2
TTK	TMED5
TTK	GIGYF2
TTK	IPMK
TTK	MC1R
TTK	OBSCN
TTK	SLC5A9
TTK	MAN2A1
TTK	PTPN14
TTK	MAT2B
TTK	KMT2B
TTK	PLPP2
TTK	CASP7
TTK	EDEM2
TTK	RALGDS
TTK	FAM170B
TTK	AATF
TTK	ICOSLG
TTK	TRHDE
TTK	PHF12
TTK	TMED2
TTK	OR6Y1
TTK	ANG
TTK	ATG13
TTK	UBE2K
TTK	GABPB1
TTK	NMT2
TTK	OSGEPL1
TTK	ERH
TTK	TXNL4A
TTK	TBP
TTK	SRRD
TTK	FGFR4
TTK	RAB25
TTK	PSMB8
TTK	SLC4A7
TTK	EEF1B2
TTK	XRCC1
TTK	PAK1IP1
TTK	FAM86C1
TTK	ENPP2
TTK	NELFB
TTK	DERL2
TTK	ANKRD24
TTK	SLC7A11
TTK	AP2S1
TTK	TFRC
TTK	EPC1
TTK	COG8
TTK	NFIC
TTK	2026-09-09
TTK	AK2
TTK	SPATA2
TTK	KCTD2
TTK	MYC
TTK	WDR26
TTK	NR4A3
TTK	AVPR2
TTK	CMTM6
TTK	H2AFZ
TTK	BIRC2
TTK	SOCS3
TTK	KEAP1
TTK	ZC3H12C
TTK	NLGN3
TTK	OIP5
TTK	SULT6B1
TTK	MED16
TTK	CCNA2
TTK	PIGK
TTK	GOSR1
TTK	TCF24
TTK	GNB2
TTK	TIMP1
TTK	WNT10B
TTK	SRP19
TTK	CCNC
TTK	TPST2
TTK	ADRM1
TTK	LRP10
TTK	SPNS1
TTK	PUS7L
TTK	CCDC151
TTK	B3GLCT
TTK	AIP
TTK	RPL24
TTK	ZFAND6
TTK	YES1
TTK	SLC23A3
TTK	MAP3K1
TTK	SLC35A1
TTK	COCH
TTK	ARID2
TTK	SMG1
TTK	HIST1H2AI
TTK	PIP5K1C
TTK	GSK3B
TTK	TNFRSF12A
TTK	C5orf54
TTK	ATF4
TTK	PTF1A
TTK	ATG3
TTK	MCL1
TTK	CCL2
TTK	CRLF3
TTK	KPNA1
TTK	RFXANK
TTK	ALDH3B2
TTK	TMEM41B
TTK	FSD1
TTK	TMEM134
TTK	TRIP13
TTK	STAT1
TTK	SRP9
TTK	EIF2AK3
TTK	GABPA
TTK	SEC61A1
TTK	C8orf59
TTK	PTAR1
TTK	STYXL1
TTK	TK2
TTK	CCL24
TTK	BLVRB
TTK	CDC7
TTK	SNAPIN
TTK	MED23
TTK	LMTK2
TTK	SLC2A1
TTK	NSDHL
TTK	PSME1
TTK	PSMD14
TTK	PTGER4
TTK	VPS8
TTK	CCR7
TTK	KANSL1L
TTK	PROL1
TTK	FHOD3
TTK	ZC3H18
TTK	PSTPIP2
TTK	LYPD1
TTK	BBX
TTK	LINGO3
TTK	SEL1L
TTK	TRIP11
TTK	HSD17B13
TTK	UBE2G2
TTK	FBRS
TTK	SLC4A10
TTK	GPR31
TTK	GALNT15
TTK	NCKAP1
TTK	RBKS
TTK	ABCC9
TTK	PRPF40A
TTK	FSHB
TTK	PPARD
TTK	CAPN8
TTK	CEP57L1
TTK	VPS29
TTK	AK1
TTK	EI24
TTK	ROCK1
TTK	SKA3
TTK	NEK11
TTK	CREB3L2
TTK	PDZK1IP1
TTK	ZNF676
TTK	TK1
TTK	HLA-F
TTK	EIF2AK2
TTK	DBP
TTK	SULT1E1
TTK	UCKL1
TTK	HNRNPH1
TTK	CCL23
TTK	PPP1R15A
TTK	H3F3A
TTK	TBL1X
TTK	EEF2
TTK	MYLIP
TTK	LMAN2
TTK	GRAMD1B
TTK	TRPM7
TTK	DYRK3
TTK	MEN1
TTK	PCDHB7
TTK	NIP7
TTK	HSPA13
TTK	B3GALT4
TTK	RPLP0
TTK	CARM1
TTK	RBM34
TTK	RCOR1
TTK	LATS2
TTK	SMAD2
TTK	PTPN1
TTK	CCS
TTK	KRTAP5-1
TTK	KMT2D
TTK	BATF2
TTK	TRAF6
TTK	RBCK1
TTK	CKMT1B
TTK	BPNT1
TTK	KRIT1
TTK	PMEL
TTK	CDK9
TTK	ALG10B
TTK	LCE1A
TTK	LRRTM4
TTK	TUBB2B
TTK	DNAJA2
TTK	GTF2H1
TTK	CR1L
TTK	RNF31
TTK	FLCN
TTK	NAMPT
TTK	ENTPD6
TTK	TVP23B
TTK	ELOA
TTK	STX17
TTK	ACY1
TTK	ZNF619
TTK	DUSP6
TTK	ELP5
TTK	INPP4B
TTK	CTNNA1
TTK	TOMM6
TTK	STK36
TTK	ACAD9
TTK	CNTD1
TTK	CBX4
TTK	NME2
TTK	DHH
TTK	MAP2K5
TTK	WDR33
TTK	USP31
TTK	UBE2R2
TTK	KCNH8
TTK	LAMB1
TTK	NUDT11
TTK	BPTF
TTK	TLR10
TTK	RPS10
TTK	RPL21
TTK	CUL5
TTK	TSC1
TTK	XPNPEP1
TTK	CHTF8
TTK	FAM47C
TTK	SBF1
TTK	ZNF430
TTK	TNK1
TTK	JMJD6
TTK	RAET1L
TTK	NFIX
TTK	PPP3R1
TTK	NLRC5
TTK	TACC3
TTK	TCEAL7
TTK	SEPSECS
TTK	PADI4
TTK	PSORS1C1
TTK	NLK
TTK	NLN
TTK	BCORL1
TTK	TAP2
TTK	SPOP
TTK	HNRNPF
TTK	BLVRA
TTK	VPS4B
TTK	IKBKB
TTK	FNBP4
TTK	NME7
TTK	RFPL4B
TTK	CLECL1
TTK	SP1
TTK	PTPRQ
TTK	MED7
TTK	MYLK
TTK	TAF1
TTK	PRKD2
TTK	SPTLC2
TTK	CIC
TTK	BOLL
TTK	CXCR3
TTK	TEX35
TTK	PIK3CA
TTK	RNF146
TTK	IRGM
TTK	UBA6
TTK	MBNL1
TTK	WDR74
TTK	FADD
TTK	RPL15
TTK	CREB1
TTK	ERBB2
TTK	ATP6V1H
TTK	ADMR
TTK	RASA2
TTK	APH1A
TTK	RWDD1
TTK	SMARCA4
TTK	PRG2
TTK	FIP1L1
TTK	MRPL14
TTK	BRD7
TTK	OPCML
TTK	RPL34
TTK	BLCAP
TTK	SPDEF
TTK	ATP6V0C
TTK	GNE
TTK	GPR34
TTK	KIAA1257
TTK	PPP2R1A
TTK	CCKAR
TTK	EPG5
TTK	SHISA4
TTK	CAPN11
TTK	IARS
TTK	RPL18A
TTK	LAMTOR1
TTK	MYF6
TTK	OS9
TTK	CTPS1
TTK	UBL5
TTK	PAOX
TTK	NCBP2
TTK	HNRNPAB
TTK	GPSM3
TTK	SULT1A3
TTK	PRTN3
TTK	RIPK1
TTK	ERO1A
TTK	ATP5J
TTK	SRP54
TTK	MED13
TTK	F10
TTK	MICALCL
TTK	ICAM1
TTK	CXCL9
TTK	RPL3
TTK	APOO
TTK	FARSA
TTK	CEBPG
TTK	ZFYVE28
TTK	IQSEC1
TTK	PRDM10
TTK	ZNF433
TTK	SYTL2
TTK	UBE2H
TTK	LOC100862671
TTK	CHIC2
TTK	LILRA1
TTK	DUSP27
TTK	PDE7A
TTK	TAZ
TTK	CWC22
TTK	C16orf72
TTK	PPP1CB
TTK	MPLKIP
TTK	UXS1
TTK	PRSS23
TTK	PIGS
TTK	PMAIP1
TTK	LMBR1L
TTK	PPM1L
TTK	RPL18
TTK	NHLRC4
TTK	MBTPS2
TTK	HIST1H2AC
TTK	HSP90B1
TTK	PSMB5
TTK	GPN1
TTK	NID2
TTK	SGMS2
TTK	DHRS4L2
TTK	CAPZA3
TTK	RCE1
TTK	TERT
TTK	CCL1
TTK	IKBKE
TTK	RELA
TTK	TRAF1
TTK	SOCS1
TTK	ZNF415
TTK	LDLRAD3
TTK	RPS19
TTK	TCEA1
TTK	RPL9
TTK	NME5
TTK	ARHGAP5
TTK	CDC73
TTK	EIF3L
TTK	OR52I2
TTK	ADAR
TTK	PPP4C
TTK	GPX8
TTK	MSH2
TTK	CYLD
TTK	ALG8
TTK	KRTAP23-1
TTK	CDK2
TTK	XRN1
TTK	RAB13
TTK	SETD9
TTK	UNC50
TTK	IRF2
TTK	SELT
TTK	BRINP2
TTK	PRRC2A
TTK	TMED10
TTK	ODC1
TTK	EIF2AK4
TTK	C1orf35
TTK	NAA30
TTK	NR2F6
TTK	RPL13
TTK	GLIPR1L2
TTK	SPPL2C
TTK	RFX6
TTK	LRRN3
TTK	TMC3
TTK	OR5B3
TTK	DSCR3
TTK	HTR1D
TTK	RHBDL2
TTK	KCNRG
TTK	TBC1D22A
TTK	ARID4A
TTK	C11orf74
TTK	COL17A1
TTK	C6orf136
TTK	VN1R1
TTK	DGKA
TTK	RPL23
TTK	CYB5R2
TTK	SUGP2
TTK	DNTTIP2
TTK	NADK
TTK	GABRB3
TTK	SAMD15
TTK	RBM18
TTK	TAF3
TTK	YLPM1
TTK	OR1F1
TTK	GOSR2
TTK	IPO11
TTK	AKAP8L
TTK	IMPG1
TTK	RNPS1
TTK	LAMTOR4
TTK	UBQLN1
TTK	UBE2A
TTK	RARG
TTK	ASH2L
TTK	BRWD3
TTK	TAF8
TTK	PPP2R2D
TTK	ROM1
TTK	STAT2
TTK	TGIF2LX
TTK	TGIF1
TTK	C7orf31
TTK	SFTPA2
TTK	ALG3
TTK	IFNGR1
TTK	CR2
TTK	SPAG1
TTK	TM4SF1
TTK	ENTPD1
TTK	RPL35A
TTK	STK11
TTK	GNRHR2
TTK	MPP3
TTK	INSR
TTK	CRTC3
TTK	MLEC
TTK	GALE
TTK	MAP4K2
TTK	TRAR5
TTK	NT5C2
TTK	TBC1D10B
TTK	PPP4R2
TTK	WWTR1
TTK	KIF3A
TTK	MED24
TTK	SRPR
TTK	RAD51D
TTK	MARCKSL1
TTK	MIPOL1
TTK	PPIP5K2
TTK	DYRK1A
TTK	GTF2I
TTK	RGP1
TTK	CDK5
TTK	CDKN1A
TTK	RBBP5
TTK	FAM53B
TTK	CAT
TTK	MLANA
TTK	PRKCQ
TTK	CNOT8
TTK	C6orf106
TTK	JAK1
TTK	MRPS21
TTK	MADCAM1
TTK	GCG
TTK	AUP1
TTK	ELAVL1
TTK	N4BP1
TTK	PPP2R3C
TTK	HIPK2
TTK	CFLAR
TTK	AKT1
TTK	PCP4
TTK	WDR48
TTK	DCAKD
TTK	CDKN2C
TTK	C12orf56
TTK	UGP2
TTK	HOXC11
TTK	TRAK1
TTK	PLD3
TTK	SCAMP2
TTK	GPR43
TTK	OR2A14
TTK	GHRHR
TTK	USP22
TTK	TMX2
TTK	EIF4H
TTK	CD47
TTK	TSR1
TTK	OTC
TTK	RPP25L
TTK	PPM1G
TTK	HSD17B12
TTK	SPRY4
TTK	OTULIN
TTK	FZD3
TTK	LILRA3
TTK	C9orf123
TTK	SCRIB
TTK	FAM115A
TTK	MASS1
TTK	ARF3
TTK	RPL8
TTK	NUAK2
TTK	XRCC5
TTK	PAX3
TTK	CFDP1
TTK	RAB1A
TTK	RND2
TTK	PON2
TTK	GRM4
TTK	TM2D1
TTK	RAD21
TTK	CPSF4
TTK	CCDC187
TTK	SWI5
TTK	RPAP2
TTK	SOX11
TTK	MKI67IP
TTK	PCBP2
TTK	TOPAZ1
TTK	TLCD1
TTK	SYVN1
TTK	CENPC1
TTK	NUDT5
TTK	RPL23A
TTK	C16orf3
TTK	MAP7D3
TTK	ELP2
TTK	XYLB
TTK	TTPAL
TTK	ADNP
TTK	ALKBH8
TTK	LARP4
TTK	ZNF689
TTK	F11R
TTK	PSMB3
TTK	SLC25A51
TTK	STRN4
TTK	PIGU
TTK	SUPT6H
TTK	TSTD2
TTK	TSSK2
TTK	EXOC7
TTK	MPRIP
TTK	PSMA6
TTK	CRTC1
TTK	BECN1
TTK	MED19
TTK	TNFSF9
TTK	SCMH1
TTK	SYNPO
TTK	VAMP7
TTK	MEIOC
TTK	IFNAR2
TTK	NRBF2
TTK	KCNK5
TTK	RSF1
TTK	SEMA6B
TTK	P2RY11
TTK	FOXO3
TTK	KHDRBS1
TTK	CCP110
TTK	POU2F1
TTK	EPS15L1
TTK	PLA2G4B
TTK	OR3A2
TTK	GPX1
TTK	FZD4
TTK	WNK1
TTK	PSME2
TTK	CDKN2A
TTK	MED22
TTK	ADM5
TTK	HGSNAT
TTK	RECQL4
TTK	TTLL5
TTK	EPHA8
TTK	HIST1H2BO
TTK	DOK7
TTK	CNOT11
TTK	TTC33
TTK	CYP4F11
TTK	ATG16L1
TTK	JUN
TTK	STK38
TTK	NF2
TTK	TREX1
TTK	LPHN2
TTK	ACTG1
TTK	AR
TTK	PAM16
TTK	CRKL
TTK	HINT1
TTK	ATXN2L
TTK	MAP2K3
TTK	MPG
TTK	RPL38
TTK	CASK
TTK	ZKSCAN2
TTK	BRAF
TTK	ATP6V0E1
TTK	WAC
TTK	APRT
TTK	CD274
TTK	LRTM2
TTK	MTMR11
TTK	NANS
TTK	UBR4
TTK	FCHO2
TTK	DDX20
TTK	EVPL
TTK	EDEM3
TTK	C22orf43
TTK	TCOF1
TTK	KMT2C
TTK	PRMT7
TTK	AHSP
TTK	SMARCE1
TTK	STK17B
TTK	HIPK1
TTK	B3GAT3
TTK	CNTN6
TTK	CDK3
TTK	NEK2
TTK	ARID1A
TTK	NPTXR
TTK	MLYCD
TTK	ZNF850
TTK	SEC22A
TTK	PAK2
TTK	VHL
TTK	VGLL4
TTK	CENPF
TTK	INCENP
TTK	YPEL2
TTK	MAEA
TTK	IFNA8
TTK	UBE2J2
TTK	GNL2
TTK	ST18
TTK	LTA4H
TTK	SAFB
TTK	HCLS1
TTK	RAB7A
TTK	ZNF519
TTK	ITPR3
TTK	RPS6KB1
TTK	LBR
TTK	SOAT2
TTK	PCIF1
TTK	HIST1H2BF
TTK	TP53TG5
TTK	XRCC2
TTK	NAT14
