# Supplementary material for: Comprehensive analysis of prognostic characteristics based on T cell-mediated tumor killing related genes in triple negative breast cancer
Source: Front Immunol. 2026 Apr 10;17:1801004. doi: 10.3389/fimmu.2026.1801004 (PMC13106453; doi:10.3389/fimmu.2026.1801004)
Supplement: Supplementary file 3 [file Table2.xlsx]

## Sheet: Sheet1
Name	Sequence (5’-3’)
H SEMA7A-siRNA sense	CGCUGCGGCUGCGGCUGCUGCUGCUTT
H SEMA7A-siRNA antisense	AGCAGCAGCAGCCGCAGCCGCAGCGTT
M SEMA7A-siRNA sense	GAGACCUUCCAUGUGCUUUAUTT
M SEMA7A-siRNA antisense	AUAAAGCACAUGGAAGGUCUCTT
negative control-siRNA sense	CGCGCCGGUGCCGGUUCCGUGUGCUTT
negative control-siRNA antisense	AGCACACGGAACCGGCACCGGCGCGTT
