# Supplementary material for: Comprehensive analysis of prognostic characteristics based on T cell-mediated tumor killing related genes in triple negative breast cancer
Source: Front Immunol. 2026 Apr 10;17:1801004. doi: 10.3389/fimmu.2026.1801004 (PMC13106453; doi:10.3389/fimmu.2026.1801004)
Supplement: Supplementary file 4 [file Table3.xlsx]

## Sheet: Sheet1
Primer	Sequence (5’-3’)
human GAPDH forward	GGAGCGAGATCCCTCCAAAAT
human GAPDH reverse	GGCTGTTGTCATACTTCTCATGG
human SEMA7A forward	TTCAGCCCGGACGAGAACT
human SEMA7A reverse	GAACCGAGGGATCTTCCCAT
mouse GAPDH forward	TGTAGACCATGTAGTTGAGGTCA
mouse GAPDH reversed	AGGTCGGTGTGAACGGATTTG
mouse SEMA7A forward	GGTGG TGAGAGTTCGTTGTCTGTC
mouse SEMA7A reverse	AGCCGATTGAAGTTCCTGTTG GTG
