# Supplementary material for: Comprehensive analysis of prognostic characteristics based on T cell-mediated tumor killing related genes in triple negative breast cancer
Source: Front Immunol. 2026 Apr 10;17:1801004. doi: 10.3389/fimmu.2026.1801004 (PMC13106453; doi:10.3389/fimmu.2026.1801004)
Supplement: Supplementary file 5 [file Table4.xlsx]

## Sheet: Supplementary Table 4
	ONTOLOGY	ID	Description	GeneRatio	BgRatio	pvalue	p.adjust	qvalue	geneID	Count	richFactor
GO:0044772	BP	GO:0044772	mitotic cell cycle phase transition	12/87	470/18870	1.61806968871943e-06	0.0029222338578273	0.00247820147061766	AURKA/FOXM1/AURKB/CENPF/TRIP13/CCNA2/TACC3/E2F1/MAD2L1/CDC7/CDKN2A/TERT	12	0.25531914893617
GO:1902850	BP	GO:1902850	microtubule cytoskeleton organization involved in mitosis	7/87	163/18870	1.03215436836055e-05	0.00595006610306503	0.00504595569153093	AURKA/NEK2/AURKB/TACC3/KIF11/MAD2L1/FSD1	7	0.429447852760736
GO:0007088	BP	GO:0007088	regulation of mitotic nuclear division	6/87	118/18870	1.75862897254392e-05	0.00595006610306503	0.00504595569153093	AURKA/NEK2/AURKB/CENPF/TRIP13/MAD2L1	6	0.508474576271186
GO:0007059	BP	GO:0007059	chromosome segregation	10/87	424/18870	2.52401207855323e-05	0.00595006610306503	0.00504595569153093	AURKA/NEK2/AURKB/CENPF/TRIP13/SKA3/TACC3/KIF11/MAD2L1/OIP5	10	0.235849056603774
GO:0007052	BP	GO:0007052	mitotic spindle organization	6/87	130/18870	3.04548619867319e-05	0.00595006610306503	0.00504595569153093	AURKA/NEK2/AURKB/TACC3/KIF11/FSD1	6	0.461538461538462
GO:0071897	BP	GO:0071897	DNA biosynthetic process	7/87	194/18870	3.17903569141942e-05	0.00595006610306503	0.00504595569153093	NEK2/AURKB/CENPF/CCNA2/TK1/DSCC1/TERT	7	0.360824742268041
GO:0007100	BP	GO:0007100	mitotic centrosome separation	3/87	14/18870	3.32144618283699e-05	0.00595006610306503	0.00504595569153093	AURKA/NEK2/KIF11	3	2.14285714285714
GO:1901990	BP	GO:1901990	regulation of mitotic cell cycle phase transition	9/87	355/18870	3.76326135718807e-05	0.00595006610306503	0.00504595569153093	AURKA/AURKB/CENPF/TRIP13/E2F1/MAD2L1/CDC7/CDKN2A/TERT	9	0.253521126760563
GO:0051299	BP	GO:0051299	centrosome separation	3/87	15/18870	4.13797192559033e-05	0.00595006610306503	0.00504595569153093	AURKA/NEK2/KIF11	3	2
GO:0000086	BP	GO:0000086	G2/M transition of mitotic cell cycle	6/87	140/18870	4.61852366541766e-05	0.00595006610306503	0.00504595569153093	AURKA/FOXM1/AURKB/CENPF/CCNA2/CDC7	6	0.428571428571429
GO:0051783	BP	GO:0051783	regulation of nuclear division	6/87	146/18870	5.83785283201147e-05	0.00595006610306503	0.00504595569153093	AURKA/NEK2/AURKB/CENPF/TRIP13/MAD2L1	6	0.410958904109589
GO:0007094	BP	GO:0007094	mitotic spindle assembly checkpoint signaling	4/87	46/18870	5.93299424539599e-05	0.00595006610306503	0.00504595569153093	AURKB/CENPF/TRIP13/MAD2L1	4	0.869565217391304
GO:0071173	BP	GO:0071173	spindle assembly checkpoint signaling	4/87	46/18870	5.93299424539599e-05	0.00595006610306503	0.00504595569153093	AURKB/CENPF/TRIP13/MAD2L1	4	0.869565217391304
GO:0071174	BP	GO:0071174	mitotic spindle checkpoint signaling	4/87	46/18870	5.93299424539599e-05	0.00595006610306503	0.00504595569153093	AURKB/CENPF/TRIP13/MAD2L1	4	0.869565217391304
GO:0031577	BP	GO:0031577	spindle checkpoint signaling	4/87	47/18870	6.46217825522756e-05	0.00595006610306503	0.00504595569153093	AURKB/CENPF/TRIP13/MAD2L1	4	0.851063829787234
GO:0033046	BP	GO:0033046	negative regulation of sister chromatid segregation	4/87	48/18870	7.02495045869657e-05	0.00595006610306503	0.00504595569153093	AURKB/CENPF/TRIP13/MAD2L1	4	0.833333333333333
GO:0033048	BP	GO:0033048	negative regulation of mitotic sister chromatid segregation	4/87	48/18870	7.02495045869657e-05	0.00595006610306503	0.00504595569153093	AURKB/CENPF/TRIP13/MAD2L1	4	0.833333333333333
GO:0045841	BP	GO:0045841	negative regulation of mitotic metaphase/anaphase transition	4/87	48/18870	7.02495045869657e-05	0.00595006610306503	0.00504595569153093	AURKB/CENPF/TRIP13/MAD2L1	4	0.833333333333333
GO:2000816	BP	GO:2000816	negative regulation of mitotic sister chromatid separation	4/87	48/18870	7.02495045869657e-05	0.00595006610306503	0.00504595569153093	AURKB/CENPF/TRIP13/MAD2L1	4	0.833333333333333
GO:0007091	BP	GO:0007091	metaphase/anaphase transition of mitotic cell cycle	5/87	94/18870	7.37536753538151e-05	0.00595006610306503	0.00504595569153093	AURKB/CENPF/TRIP13/TACC3/MAD2L1	5	0.531914893617021
GO:0000819	BP	GO:0000819	sister chromatid segregation	7/87	225/18870	8.12261961688082e-05	0.00595006610306503	0.00504595569153093	NEK2/AURKB/CENPF/TRIP13/TACC3/KIF11/MAD2L1	7	0.311111111111111
GO:0044839	BP	GO:0044839	cell cycle G2/M phase transition	6/87	155/18870	8.13661525262675e-05	0.00595006610306503	0.00504595569153093	AURKA/FOXM1/AURKB/CENPF/CCNA2/CDC7	6	0.387096774193548
GO:0051985	BP	GO:0051985	negative regulation of chromosome segregation	4/87	50/18870	8.25640617773796e-05	0.00595006610306503	0.00504595569153093	AURKB/CENPF/TRIP13/MAD2L1	4	0.8
GO:1902100	BP	GO:1902100	negative regulation of metaphase/anaphase transition of cell cycle	4/87	50/18870	8.25640617773796e-05	0.00595006610306503	0.00504595569153093	AURKB/CENPF/TRIP13/MAD2L1	4	0.8
GO:1905819	BP	GO:1905819	negative regulation of chromosome separation	4/87	50/18870	8.25640617773796e-05	0.00595006610306503	0.00504595569153093	AURKB/CENPF/TRIP13/MAD2L1	4	0.8
GO:0044784	BP	GO:0044784	metaphase/anaphase transition of cell cycle	5/87	97/18870	8.56598663785663e-05	0.00595006610306503	0.00504595569153093	AURKB/CENPF/TRIP13/TACC3/MAD2L1	5	0.515463917525773
GO:0098813	BP	GO:0098813	nuclear chromosome segregation	8/87	312/18870	9.61277211176251e-05	0.00642987645697893	0.00545285903415768	AURKA/NEK2/AURKB/CENPF/TRIP13/TACC3/KIF11/MAD2L1	8	0.256410256410256
GO:0033047	BP	GO:0033047	regulation of mitotic sister chromatid segregation	4/87	54/18870	0.000111798281273748	0.00721098914215677	0.00611528192681594	AURKB/CENPF/TRIP13/MAD2L1	4	0.740740740740741
GO:0033045	BP	GO:0033045	regulation of sister chromatid segregation	5/87	104/18870	0.000119186369711572	0.00742243392065859	0.00629459774701769	AURKB/CENPF/TRIP13/TACC3/MAD2L1	5	0.480769230769231
GO:0045839	BP	GO:0045839	negative regulation of mitotic nuclear division	4/87	56/18870	0.000128933683254942	0.00776180773194748	0.00658240382933123	AURKB/CENPF/TRIP13/MAD2L1	4	0.714285714285714
GO:0010965	BP	GO:0010965	regulation of mitotic sister chromatid separation	4/87	59/18870	0.000158096152037089	0.00917084266925861	0.00777733641299252	AURKB/CENPF/TRIP13/MAD2L1	4	0.677966101694915
GO:0043434	BP	GO:0043434	response to peptide hormone	9/87	430/18870	0.000162495551171803	0.00917084266925861	0.00777733641299252	CCNA2/ACVR1C/SLC2A1/CAT/BTG2/EGR2/OPRK1/OTC/GHRHR	9	0.209302325581395
GO:0051306	BP	GO:0051306	mitotic sister chromatid separation	4/87	62/18870	0.000191750760816679	0.0104939961828764	0.00889943722450615	AURKB/CENPF/TRIP13/MAD2L1	4	0.645161290322581
GO:0051784	BP	GO:0051784	negative regulation of nuclear division	4/87	63/18870	0.000204034656094022	0.0107304624152168	0.00909997249760476	AURKB/CENPF/TRIP13/MAD2L1	4	0.634920634920635
GO:0000070	BP	GO:0000070	mitotic sister chromatid segregation	6/87	184/18870	0.000207954697969318	0.0107304624152168	0.00909997249760476	NEK2/AURKB/CENPF/TRIP13/KIF11/MAD2L1	6	0.326086956521739
GO:0032868	BP	GO:0032868	response to insulin	7/87	269/18870	0.000244737665480614	0.0122672782102705	0.0104032696834782	ACVR1C/SLC2A1/CAT/EGR2/OPRK1/OTC/GHRHR	7	0.260223048327138
GO:1901987	BP	GO:1901987	regulation of cell cycle phase transition	9/87	456/18870	0.000251322975514954	0.0122672782102705	0.0104032696834782	AURKA/AURKB/CENPF/TRIP13/E2F1/MAD2L1/CDC7/CDKN2A/TERT	9	0.197368421052632
GO:0140014	BP	GO:0140014	mitotic nuclear division	7/87	274/18870	0.000273706243970731	0.0130082493845037	0.011031650553391	AURKA/NEK2/AURKB/CENPF/TRIP13/KIF11/MAD2L1	7	0.255474452554745
GO:2000573	BP	GO:2000573	positive regulation of DNA biosynthetic process	4/87	69/18870	0.000289961803952021	0.0134274619983936	0.0113871639608689	NEK2/AURKB/CCNA2/DSCC1	4	0.579710144927536
GO:0007051	BP	GO:0007051	spindle organization	6/87	202/18870	0.00034336986626926	0.0154149019629843	0.0130726131352463	AURKA/NEK2/AURKB/TACC3/KIF11/FSD1	6	0.297029702970297
GO:0051983	BP	GO:0051983	regulation of chromosome segregation	5/87	131/18870	0.0003499507090157	0.0154149019629843	0.0130726131352463	AURKB/CENPF/TRIP13/TACC3/MAD2L1	5	0.381679389312977
GO:1905818	BP	GO:1905818	regulation of chromosome separation	4/87	74/18870	0.000379235284819884	0.0161895004363815	0.0137295116482689	AURKB/CENPF/TRIP13/MAD2L1	4	0.540540540540541
GO:0051962	BP	GO:0051962	positive regulation of nervous system development	7/87	290/18870	0.000385464296104321	0.0161895004363815	0.0137295116482689	XRCC2/FZD4/SOX11/SEMA7A/EGR2/LRRN3/LRTM2	7	0.241379310344828
GO:0051304	BP	GO:0051304	chromosome separation	4/87	81/18870	0.00053508929720324	0.0219629834261148	0.018625715967242	AURKB/CENPF/TRIP13/MAD2L1	4	0.493827160493827
GO:0046879	BP	GO:0046879	hormone secretion	7/87	308/18870	0.000552105295102464	0.0221578258434455	0.0187909521491014	ACVR1C/FZD4/BMP8A/SOX11/RFX6/OPRK1/GHRHR	7	0.227272727272727
GO:0030900	BP	GO:0030900	forebrain development	8/87	407/18870	0.000578139058029352	0.0222153008255534	0.0188396938282801	TACC3/E2F1/AVPR2/SEMA7A/SLC7A11/SLC2A1/BTG2/GHRHR	8	0.196560196560197
GO:0045786	BP	GO:0045786	negative regulation of cell cycle	8/87	407/18870	0.000578139058029352	0.0222153008255534	0.0188396938282801	NEK2/AURKB/CENPF/TRIP13/E2F1/MAD2L1/CDKN2A/BTG2	8	0.196560196560197
GO:0009914	BP	GO:0009914	hormone transport	7/87	319/18870	0.000679337538904614	0.0255600749012861	0.0216762306821538	ACVR1C/FZD4/BMP8A/SOX11/RFX6/OPRK1/GHRHR	7	0.219435736677116
GO:0030071	BP	GO:0030071	regulation of mitotic metaphase/anaphase transition	4/87	90/18870	0.000796351211556692	0.0293512303688038	0.0248913214353381	AURKB/CENPF/TRIP13/MAD2L1	4	0.444444444444444
GO:0009410	BP	GO:0009410	response to xenobiotic stimulus	8/87	434/18870	0.000877954015809336	0.031274425511028	0.0265222877650788	CENPF/E2F1/CTPS1/CA9/CAT/ABCC9/CYP2A7/OTC	8	0.184331797235023
GO:0006261	BP	GO:0006261	DNA-templated DNA replication	5/87	161/18870	0.000893809757893009	0.031274425511028	0.0265222877650788	MCM10/RECQL4/TK1/DSCC1/CDC7	5	0.31055900621118
GO:1902099	BP	GO:1902099	regulation of metaphase/anaphase transition of cell cycle	4/87	93/18870	0.00090048179765972	0.031274425511028	0.0265222877650788	AURKB/CENPF/TRIP13/MAD2L1	4	0.43010752688172
GO:0015911	BP	GO:0015911	long-chain fatty acid import across plasma membrane	2/87	10/18870	0.000923148325317958	0.0313449784664915	0.0265821202242497	CD36/SLC2A1	2	2
GO:2001251	BP	GO:2001251	negative regulation of chromosome organization	4/87	94/18870	0.000937225269762205	0.0313449784664915	0.0265821202242497	AURKB/CENPF/TRIP13/MAD2L1	4	0.425531914893617
GO:0033044	BP	GO:0033044	regulation of chromosome organization	6/87	247/18870	0.000987082846522028	0.0324122112876142	0.027487187400757	NEK2/AURKB/CENPF/TRIP13/TACC3/MAD2L1	6	0.242914979757085
GO:0007188	BP	GO:0007188	adenylate cyclase-modulating G protein-coupled receptor signaling pathway	6/87	248/18870	0.0010078682219735	0.0325037501586455	0.0275648169731475	AVPR2/CXCL9/HTR1D/GRM4/OPRK1/GHRHR	6	0.241935483870968
GO:0046883	BP	GO:0046883	regulation of hormone secretion	6/87	251/18870	0.00107225137509392	0.0339734383056073	0.0288111865329945	ACVR1C/BMP8A/SOX11/RFX6/OPRK1/GHRHR	6	0.239043824701195
GO:0002924	BP	GO:0002924	negative regulation of humoral immune response mediated by circulating immunoglobulin	2/87	11/18870	0.00112491293268406	0.035027461317714	0.0297050511262306	CR2/CR1L	2	1.81818181818182
GO:0042886	BP	GO:0042886	amide transport	7/87	354/18870	0.00124541078529256	0.0381222352243789	0.0323295752471127	ACVR1C/BMP8A/SLC7A11/TAP1/SLC1A7/RFX6/GHRHR	7	0.19774011299435
GO:0015833	BP	GO:0015833	peptide transport	6/87	262/18870	0.00133575708654612	0.0390366509772202	0.033105045854086	ACVR1C/BMP8A/SLC7A11/TAP1/RFX6/GHRHR	6	0.229007633587786
GO:0090232	BP	GO:0090232	positive regulation of spindle checkpoint	2/87	12/18870	0.00134585368312471	0.0390366509772202	0.033105045854086	AURKB/MAD2L1	2	1.66666666666667
GO:0090267	BP	GO:0090267	positive regulation of mitotic cell cycle spindle assembly checkpoint	2/87	12/18870	0.00134585368312471	0.0390366509772202	0.033105045854086	AURKB/MAD2L1	2	1.66666666666667
GO:0010389	BP	GO:0010389	regulation of G2/M transition of mitotic cell cycle	4/87	104/18870	0.00136471815097822	0.0390366509772202	0.033105045854086	AURKA/AURKB/CENPF/CDC7	4	0.384615384615385
GO:0051960	BP	GO:0051960	regulation of nervous system development	8/87	466/18870	0.00138335861713294	0.0390366509772202	0.033105045854086	XRCC2/FZD4/SOX11/SEMA7A/BTG2/EGR2/LRRN3/LRTM2	8	0.171673819742489
GO:0003018	BP	GO:0003018	vascular process in circulatory system	6/87	269/18870	0.00152755317900409	0.0424424775581752	0.035993358306898	CD36/AVPR2/HTR1D/SLC2A1/KLF2/ABCC9	6	0.223048327137546
GO:0007144	BP	GO:0007144	female meiosis I	2/87	13/18870	0.00158579356152823	0.0427454204794026	0.0362502691598361	AURKA/TRIP13	2	1.53846153846154
GO:0045916	BP	GO:0045916	negative regulation of complement activation	2/87	13/18870	0.00158579356152823	0.0427454204794026	0.0362502691598361	CR2/CR1L	2	1.53846153846154
GO:0021537	BP	GO:0021537	telencephalon development	6/87	276/18870	0.00173968465331475	0.0459641542398197	0.0389799174791267	TACC3/AVPR2/SEMA7A/SLC7A11/SLC2A1/BTG2	6	0.217391304347826
GO:0023061	BP	GO:0023061	signal release	8/87	484/18870	0.00175610556065756	0.0459641542398197	0.0389799174791267	ACVR1C/FZD4/BMP8A/SOX11/GRM4/RFX6/OPRK1/GHRHR	8	0.165289256198347
GO:0006260	BP	GO:0006260	DNA replication	6/87	278/18870	0.00180421916144016	0.0465488543651563	0.0394757726300066	MCM10/CCNA2/RECQL4/TK1/DSCC1/CDC7	6	0.215827338129496
GO:0051231	BP	GO:0051231	spindle elongation	2/87	14/18870	0.00184455674481154	0.0469192884666146	0.039789919402532	AURKB/KIF11	2	1.42857142857143
GO:0000075	BP	GO:0000075	cell cycle checkpoint signaling	5/87	192/18870	0.00194876453213737	0.0488815103477789	0.0414539823722203	AURKB/CENPF/TRIP13/E2F1/MAD2L1	5	0.260416666666667
GO:1902749	BP	GO:1902749	regulation of cell cycle G2/M phase transition	4/87	116/18870	0.00203812140835988	0.0504225652533966	0.042760874537327	AURKA/AURKB/CENPF/CDC7	4	0.344827586206897
GO:0048469	BP	GO:0048469	cell maturation	5/87	195/18870	0.00208503016691269	0.0506386136670939	0.0429440944720066	AURKA/TRIP13/KLF2/EPHA8/GHRHR	5	0.256410256410256
GO:2000278	BP	GO:2000278	regulation of DNA biosynthetic process	4/87	117/18870	0.00210293246125805	0.0506386136670939	0.0429440944720066	NEK2/AURKB/CCNA2/DSCC1	4	0.341880341880342
GO:0070542	BP	GO:0070542	response to fatty acid	3/87	56/18870	0.00219970844809971	0.05227201917458	0.0443293045981313	CD36/CAT/SCD	3	0.535714285714286
GO:0051100	BP	GO:0051100	negative regulation of binding	4/87	121/18870	0.00237644421732383	0.0552740165445575	0.0468751495438195	AURKA/AURKB/E2F1/SOX11	4	0.330578512396694
GO:0002713	BP	GO:0002713	negative regulation of B cell mediated immunity	2/87	16/18870	0.0024178556517276	0.0552740165445575	0.0468751495438195	CR2/CR1L	2	1.25
GO:0002890	BP	GO:0002890	negative regulation of immunoglobulin mediated immune response	2/87	16/18870	0.0024178556517276	0.0552740165445575	0.0468751495438195	CR2/CR1L	2	1.25
GO:0001666	BP	GO:0001666	response to hypoxia	6/87	298/18870	0.00255419047299109	0.0569489875829864	0.0482956093333597	CCNA2/CA9/FZD4/TERT/SLC2A1/CAT	6	0.201342281879195
GO:0051054	BP	GO:0051054	positive regulation of DNA metabolic process	6/87	298/18870	0.00255419047299109	0.0569489875829864	0.0482956093333597	NEK2/FOXM1/AURKB/CCNA2/DSCC1/CDC7	6	0.201342281879195
GO:0002921	BP	GO:0002921	negative regulation of humoral immune response	2/87	17/18870	0.0027320456263199	0.0580479341309851	0.0492275713473121	CR2/CR1L	2	1.17647058823529
GO:0044539	BP	GO:0044539	long-chain fatty acid import into cell	2/87	17/18870	0.0027320456263199	0.0580479341309851	0.0492275713473121	CD36/SLC2A1	2	1.17647058823529
GO:0090399	BP	GO:0090399	replicative senescence	2/87	17/18870	0.0027320456263199	0.0580479341309851	0.0492275713473121	CDKN2A/TERT	2	1.17647058823529
GO:1904355	BP	GO:1904355	positive regulation of telomere capping	2/87	17/18870	0.0027320456263199	0.0580479341309851	0.0492275713473121	NEK2/AURKB	2	1.17647058823529
GO:0098739	BP	GO:0098739	import across plasma membrane	5/87	212/18870	0.0029922902737523	0.0621825563292438	0.0527339391846184	CD36/SLC7A11/KCNK5/SLC2A1/ABCC9	5	0.235849056603774
GO:0002923	BP	GO:0002923	regulation of humoral immune response mediated by circulating immunoglobulin	2/87	18/18870	0.00306436739385532	0.0621825563292438	0.0527339391846184	CR2/CR1L	2	1.11111111111111
GO:0071371	BP	GO:0071371	cellular response to gonadotropin stimulus	2/87	18/18870	0.00306436739385532	0.0621825563292438	0.0527339391846184	CCNA2/EPHA8	2	1.11111111111111
GO:1901978	BP	GO:1901978	positive regulation of cell cycle checkpoint	2/87	18/18870	0.00306436739385532	0.0621825563292438	0.0527339391846184	AURKB/MAD2L1	2	1.11111111111111
GO:0051225	BP	GO:0051225	spindle assembly	4/87	133/18870	0.00334233335560706	0.0666510449588927	0.0565234425687409	AURKA/NEK2/AURKB/KIF11	4	0.300751879699248
GO:0036293	BP	GO:0036293	response to decreased oxygen levels	6/87	315/18870	0.00335838598630079	0.0666510449588927	0.0565234425687409	CCNA2/CA9/FZD4/TERT/SLC2A1/CAT	6	0.19047619047619
GO:0010948	BP	GO:0010948	negative regulation of cell cycle process	6/87	320/18870	0.00362737310631413	0.0711840157543724	0.0603676300767103	NEK2/AURKB/CENPF/TRIP13/E2F1/MAD2L1	6	0.1875
GO:0046888	BP	GO:0046888	negative regulation of hormone secretion	3/87	67/18870	0.00366562207373014	0.0711840157543724	0.0603676300767103	ACVR1C/BMP8A/OPRK1	3	0.447761194029851
GO:0140354	BP	GO:0140354	lipid import into cell	2/87	20/18870	0.00378272758811453	0.0717439470164783	0.0608424799842489	CD36/SLC2A1	2	1
GO:1902001	BP	GO:1902001	fatty acid transmembrane transport	2/87	20/18870	0.00378272758811453	0.0717439470164783	0.0608424799842489	CD36/SLC2A1	2	1
GO:0007098	BP	GO:0007098	centrosome cycle	4/87	138/18870	0.00381363173509519	0.0717439470164783	0.0608424799842489	AURKA/NEK2/KIF11/XRCC2	4	0.289855072463768
GO:0007004	BP	GO:0007004	telomere maintenance via telomerase	3/87	69/18870	0.00398270753796411	0.0741522661192081	0.0628848558625912	NEK2/AURKB/TERT	3	0.434782608695652
GO:0051988	BP	GO:0051988	regulation of attachment of spindle microtubules to kinetochore	2/87	21/18870	0.00416842952437052	0.0745364724852788	0.0632106822090579	NEK2/AURKB	2	0.952380952380952
GO:0090231	BP	GO:0090231	regulation of spindle checkpoint	2/87	21/18870	0.00416842952437052	0.0745364724852788	0.0632106822090579	AURKB/MAD2L1	2	0.952380952380952
GO:0090266	BP	GO:0090266	regulation of mitotic cell cycle spindle assembly checkpoint	2/87	21/18870	0.00416842952437052	0.0745364724852788	0.0632106822090579	AURKB/MAD2L1	2	0.952380952380952
GO:1903504	BP	GO:1903504	regulation of mitotic spindle checkpoint	2/87	21/18870	0.00416842952437052	0.0745364724852788	0.0632106822090579	AURKB/MAD2L1	2	0.952380952380952
GO:0007093	BP	GO:0007093	mitotic cell cycle checkpoint signaling	4/87	142/18870	0.00422168283669935	0.0746710144175214	0.0633247805429234	AURKB/CENPF/TRIP13/MAD2L1	4	0.28169014084507
GO:0000280	BP	GO:0000280	nuclear division	7/87	441/18870	0.00425864589424402	0.0746710144175214	0.0633247805429234	AURKA/NEK2/AURKB/CENPF/TRIP13/KIF11/MAD2L1	7	0.158730158730159
GO:0090307	BP	GO:0090307	mitotic spindle assembly	3/87	71/18870	0.00431600799635821	0.0749491388598358	0.063560644075923	NEK2/AURKB/KIF11	3	0.422535211267606
GO:0030449	BP	GO:0030449	regulation of complement activation	2/87	22/18870	0.00457159025907808	0.0786313524561429	0.0666833466361765	CR2/CR1L	2	0.909090909090909
GO:0035914	BP	GO:0035914	skeletal muscle cell differentiation	3/87	73/18870	0.00466576384845734	0.079494051984094	0.0674149592800937	SOX11/BTG2/EGR2	3	0.410958904109589
GO:0019885	BP	GO:0019885	antigen processing and presentation of endogenous peptide antigen via MHC class I	2/87	23/18870	0.00499204438591986	0.0841024912884905	0.071323147884102	TAP1/RAET1L	2	0.869565217391304
GO:0006278	BP	GO:0006278	RNA-templated DNA biosynthetic process	3/87	75/18870	0.00503220491545715	0.0841024912884905	0.071323147884102	NEK2/AURKB/TERT	3	0.4
GO:0070482	BP	GO:0070482	response to oxygen levels	6/87	343/18870	0.00507595323944932	0.0841024912884905	0.071323147884102	CCNA2/CA9/FZD4/TERT/SLC2A1/CAT	6	0.174927113702624
GO:0050769	BP	GO:0050769	positive regulation of neurogenesis	5/87	242/18870	0.00524116296067136	0.0860503664270224	0.0729750440935581	XRCC2/FZD4/SOX11/SEMA7A/EGR2	5	0.206611570247934
GO:0006925	BP	GO:0006925	inflammatory cell apoptotic process	2/87	24/18870	0.00542962762207399	0.0875527454059431	0.0742491371251659	CDKN2A/SLC7A11	2	0.833333333333333
GO:0060907	BP	GO:0060907	positive regulation of macrophage cytokine production	2/87	24/18870	0.00542962762207399	0.0875527454059431	0.0742491371251659	CD36/SEMA7A	2	0.833333333333333
GO:0097009	BP	GO:0097009	energy homeostasis	3/87	78/18870	0.00561362856687605	0.0890442251312072	0.0755139870408034	ACVR1C/CD36/BMP8A	3	0.384615384615385
GO:0031023	BP	GO:0031023	microtubule organizing center organization	4/87	154/18870	0.00562073181891341	0.0890442251312072	0.0755139870408034	AURKA/NEK2/KIF11/XRCC2	4	0.25974025974026
GO:0045930	BP	GO:0045930	negative regulation of mitotic cell cycle	5/87	248/18870	0.00580434760915383	0.0893010361649236	0.0757317757300017	AURKB/CENPF/TRIP13/MAD2L1/BTG2	5	0.201612903225806
GO:0009064	BP	GO:0009064	glutamine family amino acid metabolic process	3/87	79/18870	0.00581601035287244	0.0893010361649236	0.0757317757300017	CTPS1/SLC7A11/OTC	3	0.379746835443038
GO:0000723	BP	GO:0000723	telomere maintenance	4/87	156/18870	0.00588056125818909	0.0893010361649236	0.0757317757300017	NEK2/AURKB/RECQL4/TERT	4	0.256410256410256
GO:1905039	BP	GO:1905039	carboxylic acid transmembrane transport	4/87	156/18870	0.00588056125818909	0.0893010361649236	0.0757317757300017	CD36/SLC7A11/SLC2A1/SLC1A7	4	0.256410256410256
GO:0002483	BP	GO:0002483	antigen processing and presentation of endogenous peptide antigen	2/87	25/18870	0.00588417680156474	0.0893010361649236	0.0757317757300017	TAP1/RAET1L	2	0.8
GO:1903825	BP	GO:1903825	organic acid transmembrane transport	4/87	157/18870	0.00601343145195583	0.0898928383148928	0.076233653755417	CD36/SLC7A11/SLC2A1/SLC1A7	4	0.254777070063694
GO:0007193	BP	GO:0007193	adenylate cyclase-inhibiting G protein-coupled receptor signaling pathway	3/87	80/18870	0.00602272061799669	0.0898928383148928	0.076233653755417	HTR1D/GRM4/OPRK1	3	0.375
GO:0000082	BP	GO:0000082	G1/S transition of mitotic cell cycle	5/87	252/18870	0.00620275726826414	0.0910959281173114	0.0772539344936108	CCNA2/E2F1/CDC7/CDKN2A/TERT	5	0.198412698412698
GO:0010833	BP	GO:0010833	telomere maintenance via telomere lengthening	3/87	81/18870	0.00623378336110413	0.0910959281173114	0.0772539344936108	NEK2/AURKB/TERT	3	0.37037037037037
GO:0035330	BP	GO:0035330	regulation of hippo signaling	2/87	26/18870	0.00635552986864963	0.0910959281173114	0.0772539344936108	SOX11/NUAK2	2	0.769230769230769
GO:1900407	BP	GO:1900407	regulation of cellular response to oxidative stress	2/87	26/18870	0.00635552986864963	0.0910959281173114	0.0772539344936108	CD36/SLC7A11	2	0.769230769230769
GO:1904353	BP	GO:1904353	regulation of telomere capping	2/87	26/18870	0.00635552986864963	0.0910959281173114	0.0772539344936108	NEK2/AURKB	2	0.769230769230769
GO:0050878	BP	GO:0050878	regulation of body fluid levels	6/87	365/18870	0.00682293593822385	0.0970253724758447	0.0822824019072997	CD36/AVPR2/F10/SLC7A11/OPRK1/GHRHR	6	0.164383561643836
GO:1902074	BP	GO:1902074	response to salt	6/87	366/18870	0.00691152500201448	0.097517298075298	0.0826995795882489	CCNA2/CD36/LYPD1/CAT/ABCC9/OPRK1	6	0.163934426229508
GO:0008306	BP	GO:0008306	associative learning	3/87	85/18870	0.0071220181071594	0.0990335593104373	0.0839854454722191	SLC7A11/BTG2/OPRK1	3	0.352941176470588
GO:0071695	BP	GO:0071695	anatomical structure maturation	5/87	261/18870	0.00716896818100241	0.0990335593104373	0.0839854454722191	AURKA/TRIP13/KLF2/EPHA8/GHRHR	5	0.191570881226054
GO:0051098	BP	GO:0051098	regulation of binding	5/87	262/18870	0.00728245477817081	0.0990335593104373	0.0839854454722191	AURKA/AURKB/E2F1/SOX11/TERT	5	0.190839694656489
GO:0090068	BP	GO:0090068	positive regulation of cell cycle process	5/87	262/18870	0.00728245477817081	0.0990335593104373	0.0839854454722191	AURKA/AURKB/MAD2L1/CDC7/TERT	5	0.190839694656489
GO:0048285	BP	GO:0048285	organelle fission	7/87	488/18870	0.00731346444731857	0.0990335593104373	0.0839854454722191	AURKA/NEK2/AURKB/CENPF/TRIP13/KIF11/MAD2L1	7	0.14344262295082
GO:0034698	BP	GO:0034698	response to gonadotropin	2/87	28/18870	0.00734800495437353	0.0990335593104373	0.0839854454722191	CCNA2/EPHA8	2	0.714285714285714
GO:0010232	BP	GO:0010232	vascular transport	3/87	87/18870	0.00759283056231692	0.10082832349665	0.0855074958836774	CD36/SLC2A1/ABCC9	3	0.344827586206897
GO:0150104	BP	GO:0150104	transport across blood-brain barrier	3/87	87/18870	0.00759283056231692	0.10082832349665	0.0855074958836774	CD36/SLC2A1/ABCC9	3	0.344827586206897
GO:0015813	BP	GO:0015813	L-glutamate transmembrane transport	2/87	29/18870	0.00786880835368236	0.103125018442669	0.0874552088559093	SLC7A11/SLC1A7	2	0.689655172413793
GO:0031667	BP	GO:0031667	response to nutrient levels	7/87	495/18870	0.00787998479794481	0.103125018442669	0.0874552088559093	ACVR1C/BMP8A/SLC2A1/NUAK2/CAT/OTC/CLPSL2	7	0.141414141414141
GO:0030262	BP	GO:0030262	apoptotic nuclear changes	2/87	30/18870	0.00840577838895056	0.108434541217462	0.0919579515482938	ACVR1C/DNASE1L3	2	0.666666666666667
GO:0034508	BP	GO:0034508	centromere complex assembly	2/87	30/18870	0.00840577838895056	0.108434541217462	0.0919579515482938	CENPF/OIP5	2	0.666666666666667
GO:0072331	BP	GO:0072331	signal transduction by p53 class mediator	4/87	175/18870	0.00875703865161993	0.112164622729259	0.0951212485114371	AURKA/FOXM1/AURKB/E2F1	4	0.228571428571429
GO:0050886	BP	GO:0050886	endocrine process	3/87	92/18870	0.00884900916711081	0.112544440533818	0.09544335313674	FZD4/AVPR2/OPRK1	3	0.326086956521739
GO:0032465	BP	GO:0032465	regulation of cytokinesis	3/87	93/18870	0.00911396007942585	0.113202848748027	0.0960017164588097	AURKA/AURKB/FSD1	3	0.32258064516129
GO:2000106	BP	GO:2000106	regulation of leukocyte apoptotic process	3/87	93/18870	0.00911396007942585	0.113202848748027	0.0960017164588097	AURKB/CDKN2A/SLC7A11	3	0.32258064516129
GO:1901988	BP	GO:1901988	negative regulation of cell cycle phase transition	5/87	277/18870	0.0091387948261003	0.113202848748027	0.0960017164588097	AURKB/CENPF/TRIP13/E2F1/MAD2L1	5	0.180505415162455
GO:0002697	BP	GO:0002697	regulation of immune effector process	6/87	389/18870	0.00918811136614222	0.113202848748027	0.0960017164588097	CD36/SEMA7A/RAET1L/DNASE1L3/CR2/CR1L	6	0.154241645244216
GO:0050767	BP	GO:0050767	regulation of neurogenesis	6/87	390/18870	0.00929792312905885	0.113202848748027	0.0960017164588097	XRCC2/FZD4/SOX11/SEMA7A/BTG2/EGR2	6	0.153846153846154
GO:0044843	BP	GO:0044843	cell cycle G1/S phase transition	5/87	279/18870	0.00940882054105899	0.113202848748027	0.0960017164588097	CCNA2/E2F1/CDC7/CDKN2A/TERT	5	0.17921146953405
GO:0006921	BP	GO:0006921	cellular component disassembly involved in execution phase of apoptosis	2/87	32/18870	0.00952759302862689	0.113202848748027	0.0960017164588097	ACVR1C/DNASE1L3	2	0.625
GO:0019883	BP	GO:0019883	antigen processing and presentation of endogenous antigen	2/87	32/18870	0.00952759302862689	0.113202848748027	0.0960017164588097	TAP1/RAET1L	2	0.625
GO:0051642	BP	GO:0051642	centrosome localization	2/87	32/18870	0.00952759302862689	0.113202848748027	0.0960017164588097	AURKA/MAD2L1	2	0.625
GO:0061842	BP	GO:0061842	microtubule organizing center localization	2/87	32/18870	0.00952759302862689	0.113202848748027	0.0960017164588097	AURKA/MAD2L1	2	0.625
GO:0051310	BP	GO:0051310	metaphase chromosome alignment	3/87	96/18870	0.00993654733542581	0.117067323781054	0.0992789858958053	NEK2/AURKB/CENPF	3	0.3125
GO:0001556	BP	GO:0001556	oocyte maturation	2/87	33/18870	0.0101121276355727	0.117067323781054	0.0992789858958053	AURKA/TRIP13	2	0.606060606060606
GO:0021591	BP	GO:0021591	ventricular system development	2/87	33/18870	0.0101121276355727	0.117067323781054	0.0992789858958053	CENPF/SLC7A11	2	0.606060606060606
GO:0033032	BP	GO:0033032	regulation of myeloid cell apoptotic process	2/87	33/18870	0.0101121276355727	0.117067323781054	0.0992789858958053	CDKN2A/SLC7A11	2	0.606060606060606
GO:0032212	BP	GO:0032212	positive regulation of telomere maintenance via telomerase	2/87	34/18870	0.0107122088708607	0.122444615321357	0.103839199914073	NEK2/AURKB	2	0.588235294117647
GO:0051973	BP	GO:0051973	positive regulation of telomerase activity	2/87	34/18870	0.0107122088708607	0.122444615321357	0.103839199914073	NEK2/AURKB	2	0.588235294117647
GO:0051302	BP	GO:0051302	regulation of cell division	4/87	186/18870	0.0107807653153121	0.122453221128639	0.103846498072023	AURKA/AURKB/FSD1/CAT	4	0.21505376344086
GO:0032200	BP	GO:0032200	telomere organization	4/87	187/18870	0.0109784582465452	0.123919347457879	0.105089847031074	NEK2/AURKB/RECQL4/TERT	4	0.213903743315508
GO:0002021	BP	GO:0002021	response to dietary excess	2/87	35/18870	0.0113276843791685	0.124742670663283	0.105788066570541	ACVR1C/BMP8A	2	0.571428571428571
GO:0043392	BP	GO:0043392	negative regulation of DNA binding	2/87	35/18870	0.0113276843791685	0.124742670663283	0.105788066570541	E2F1/SOX11	2	0.571428571428571
GO:0061081	BP	GO:0061081	positive regulation of myeloid leukocyte cytokine production involved in immune response	2/87	35/18870	0.0113276843791685	0.124742670663283	0.105788066570541	CD36/SEMA7A	2	0.571428571428571
GO:1902882	BP	GO:1902882	regulation of response to oxidative stress	2/87	35/18870	0.0113276843791685	0.124742670663283	0.105788066570541	CD36/SLC7A11	2	0.571428571428571
GO:0002474	BP	GO:0002474	antigen processing and presentation of peptide antigen via MHC class I	2/87	36/18870	0.0119584028512356	0.130890154844433	0.111001442733957	TAP1/RAET1L	2	0.555555555555556
GO:0010934	BP	GO:0010934	macrophage cytokine production	2/87	37/18870	0.0126042140176372	0.135126444423078	0.114594029629643	CD36/SEMA7A	2	0.540540540540541
GO:0010935	BP	GO:0010935	regulation of macrophage cytokine production	2/87	37/18870	0.0126042140176372	0.135126444423078	0.114594029629643	CD36/SEMA7A	2	0.540540540540541
GO:1904358	BP	GO:1904358	positive regulation of telomere maintenance via telomere lengthening	2/87	37/18870	0.0126042140176372	0.135126444423078	0.114594029629643	NEK2/AURKB	2	0.540540540540541
GO:0090276	BP	GO:0090276	regulation of peptide hormone secretion	4/87	195/18870	0.0126447226508861	0.135126444423078	0.114594029629643	ACVR1C/BMP8A/RFX6/GHRHR	4	0.205128205128205
GO:1901991	BP	GO:1901991	negative regulation of mitotic cell cycle phase transition	4/87	196/18870	0.0128637384949981	0.136658304246862	0.115893123902305	AURKB/CENPF/TRIP13/MAD2L1	4	0.204081632653061
GO:0007143	BP	GO:0007143	female meiotic nuclear division	2/87	38/18870	0.0132649686425934	0.13819158822284	0.117193425927745	AURKA/TRIP13	2	0.526315789473684
GO:0045429	BP	GO:0045429	positive regulation of nitric oxide biosynthetic process	2/87	38/18870	0.0132649686425934	0.13819158822284	0.117193425927745	CD36/KLF2	2	0.526315789473684
GO:0002791	BP	GO:0002791	regulation of peptide secretion	4/87	198/18870	0.0133090265256865	0.13819158822284	0.117193425927745	ACVR1C/BMP8A/RFX6/GHRHR	4	0.202020202020202
GO:0048144	BP	GO:0048144	fibroblast proliferation	3/87	107/18870	0.0133141397291108	0.13819158822284	0.117193425927745	CCNA2/E2F1/ABCC9	3	0.280373831775701
GO:0046777	BP	GO:0046777	protein autophosphorylation	4/87	199/18870	0.0135353164665805	0.139097107420817	0.117961351808176	AURKA/NEK2/AURKB/EPHA8	4	0.201005025125628
GO:0051303	BP	GO:0051303	establishment of chromosome localization	3/87	108/18870	0.0136497281127529	0.139097107420817	0.117961351808176	NEK2/AURKB/CENPF	3	0.277777777777778
GO:0090087	BP	GO:0090087	regulation of peptide transport	4/87	200/18870	0.0137640486833124	0.139097107420817	0.117961351808176	ACVR1C/BMP8A/RFX6/GHRHR	4	0.2
GO:0006302	BP	GO:0006302	double-strand break repair	5/87	307/18870	0.0137862439191389	0.139097107420817	0.117961351808176	FOXM1/TRIP13/RECQL4/CDC7/XRCC2	5	0.162866449511401
GO:0016233	BP	GO:0016233	telomere capping	2/87	39/18870	0.0139405185178116	0.139097107420817	0.117961351808176	NEK2/AURKB	2	0.512820512820513
GO:0051938	BP	GO:0051938	L-glutamate import	2/87	39/18870	0.0139405185178116	0.139097107420817	0.117961351808176	SLC7A11/SLC1A7	2	0.512820512820513
GO:1904407	BP	GO:1904407	positive regulation of nitric oxide metabolic process	2/87	39/18870	0.0139405185178116	0.139097107420817	0.117961351808176	CD36/KLF2	2	0.512820512820513
GO:0033028	BP	GO:0033028	myeloid cell apoptotic process	2/87	40/18870	0.0146307164563631	0.143360615960351	0.121577021753401	CDKN2A/SLC7A11	2	0.5
GO:0033260	BP	GO:0033260	nuclear DNA replication	2/87	40/18870	0.0146307164563631	0.143360615960351	0.121577021753401	TK1/CDC7	2	0.5
GO:0046676	BP	GO:0046676	negative regulation of insulin secretion	2/87	40/18870	0.0146307164563631	0.143360615960351	0.121577021753401	ACVR1C/BMP8A	2	0.5
GO:0031341	BP	GO:0031341	regulation of cell killing	3/87	111/18870	0.0146853344145431	0.143360615960351	0.121577021753401	RAET1L/DNASE1L3/CR1L	3	0.27027027027027
GO:0034284	BP	GO:0034284	response to monosaccharide	4/87	206/18870	0.0151882045021659	0.147472566295224	0.125064162708837	ACVR1C/CAT/RFX6/OPRK1	4	0.194174757281553
GO:0062197	BP	GO:0062197	cellular response to chemical stress	5/87	317/18870	0.0156351299639064	0.151000239116657	0.128055806909563	CD36/SLC7A11/SLC2A1/CAT/KLF2	5	0.157728706624606
GO:0006958	BP	GO:0006958	complement activation, classical pathway	2/87	42/18870	0.0160544728460637	0.153409407195719	0.130098902762588	CR2/CR1L	2	0.476190476190476
GO:0060236	BP	GO:0060236	regulation of mitotic spindle organization	2/87	42/18870	0.0160544728460637	0.153409407195719	0.130098902762588	TACC3/FSD1	2	0.476190476190476
GO:0050000	BP	GO:0050000	chromosome localization	3/87	116/18870	0.0165079605280289	0.156912509019054	0.133069709519568	NEK2/AURKB/CENPF	3	0.258620689655172
GO:0010720	BP	GO:0010720	positive regulation of cell development	6/87	444/18870	0.0167308030845309	0.157909697957346	0.133915375956134	AURKA/XRCC2/FZD4/SOX11/SEMA7A/EGR2	6	0.135135135135135
GO:0072528	BP	GO:0072528	pyrimidine-containing compound biosynthetic process	2/87	43/18870	0.0167877419755319	0.157909697957346	0.133915375956134	TK1/CTPS1	2	0.465116279069767
GO:0035329	BP	GO:0035329	hippo signaling	2/87	44/18870	0.017535080512958	0.163238945393826	0.138434846154932	SOX11/NUAK2	2	0.454545454545455
GO:0044786	BP	GO:0044786	cell cycle DNA replication	2/87	44/18870	0.017535080512958	0.163238945393826	0.138434846154932	TK1/CDC7	2	0.454545454545455
GO:0021700	BP	GO:0021700	developmental maturation	5/87	330/18870	0.0182777248122657	0.167840246255343	0.142336980999897	AURKA/TRIP13/KLF2/EPHA8/GHRHR	5	0.151515151515152
GO:0090278	BP	GO:0090278	negative regulation of peptide hormone secretion	2/87	45/18870	0.0182963462875496	0.167840246255343	0.142336980999897	ACVR1C/BMP8A	2	0.444444444444444
GO:1903828	BP	GO:1903828	negative regulation of protein localization	4/87	218/18870	0.0183081553224267	0.167840246255343	0.142336980999897	ACVR1C/CD36/BMP8A/LYPD1	4	0.18348623853211
GO:0071887	BP	GO:0071887	leukocyte apoptotic process	3/87	121/18870	0.0184520589245749	0.167859639743283	0.142353427654296	AURKB/CDKN2A/SLC7A11	3	0.247933884297521
GO:0009952	BP	GO:0009952	anterior/posterior pattern specification	4/87	219/18870	0.0185848046947419	0.167859639743283	0.142353427654296	AURKA/XRCC2/HOXC11/BTG2	4	0.182648401826484
GO:0002792	BP	GO:0002792	negative regulation of peptide secretion	2/87	46/18870	0.019071398113836	0.167859639743283	0.142353427654296	ACVR1C/BMP8A	2	0.434782608695652
GO:0048483	BP	GO:0048483	autonomic nervous system development	2/87	46/18870	0.019071398113836	0.167859639743283	0.142353427654296	SOX11/EGR2	2	0.434782608695652
GO:0051972	BP	GO:0051972	regulation of telomerase activity	2/87	46/18870	0.019071398113836	0.167859639743283	0.142353427654296	NEK2/AURKB	2	0.434782608695652
GO:0090224	BP	GO:0090224	regulation of spindle organization	2/87	46/18870	0.019071398113836	0.167859639743283	0.142353427654296	TACC3/FSD1	2	0.434782608695652
GO:1901976	BP	GO:1901976	regulation of cell cycle checkpoint	2/87	46/18870	0.019071398113836	0.167859639743283	0.142353427654296	AURKB/MAD2L1	2	0.434782608695652
GO:1990573	BP	GO:1990573	potassium ion import across plasma membrane	2/87	46/18870	0.019071398113836	0.167859639743283	0.142353427654296	KCNK5/ABCC9	2	0.434782608695652
GO:0045787	BP	GO:0045787	positive regulation of cell cycle	5/87	334/18870	0.0191467806130212	0.167859639743283	0.142353427654296	AURKA/AURKB/MAD2L1/CDC7/TERT	5	0.149700598802395
GO:0006275	BP	GO:0006275	regulation of DNA replication	3/87	124/18870	0.0196770769604732	0.170796823757684	0.144844307610556	CCNA2/DSCC1/CDC7	3	0.241935483870968
GO:0002920	BP	GO:0002920	regulation of humoral immune response	2/87	47/18870	0.0198600957857772	0.170796823757684	0.144844307610556	CR2/CR1L	2	0.425531914893617
GO:0050919	BP	GO:0050919	negative chemotaxis	2/87	47/18870	0.0198600957857772	0.170796823757684	0.144844307610556	SEMA7A/LRTM2	2	0.425531914893617
GO:0090329	BP	GO:0090329	regulation of DNA-templated DNA replication	2/87	47/18870	0.0198600957857772	0.170796823757684	0.144844307610556	DSCC1/CDC7	2	0.425531914893617
GO:0045931	BP	GO:0045931	positive regulation of mitotic cell cycle	3/87	128/18870	0.0213789319581436	0.182108160114129	0.154436890462236	AURKA/CDC7/TERT	3	0.234375
GO:0008608	BP	GO:0008608	attachment of spindle microtubules to kinetochore	2/87	49/18870	0.0214778727044903	0.182108160114129	0.154436890462236	NEK2/AURKB	2	0.408163265306122
GO:0042220	BP	GO:0042220	response to cocaine	2/87	49/18870	0.0214778727044903	0.182108160114129	0.154436890462236	CCNA2/OPRK1	2	0.408163265306122
GO:0009743	BP	GO:0009743	response to carbohydrate	4/87	230/18870	0.0218005286500946	0.1824113561021	0.154694015928517	ACVR1C/CAT/RFX6/OPRK1	4	0.173913043478261
GO:0002456	BP	GO:0002456	T cell mediated immunity	3/87	129/18870	0.021816640596929	0.1824113561021	0.154694015928517	RAET1L/CR2/CR1L	3	0.232558139534884
GO:0051224	BP	GO:0051224	negative regulation of protein transport	3/87	129/18870	0.021816640596929	0.1824113561021	0.154694015928517	ACVR1C/CD36/BMP8A	3	0.232558139534884
GO:0007599	BP	GO:0007599	hemostasis	4/87	231/18870	0.0221087105070679	0.183953687438671	0.156001990571351	CD36/AVPR2/F10/SLC7A11	4	0.173160173160173
GO:0042149	BP	GO:0042149	cellular response to glucose starvation	2/87	50/18870	0.0223066763837591	0.183953687438671	0.156001990571351	SLC2A1/NUAK2	2	0.4
GO:0061082	BP	GO:0061082	myeloid leukocyte cytokine production	2/87	50/18870	0.0223066763837591	0.183953687438671	0.156001990571351	CD36/SEMA7A	2	0.4
GO:0043523	BP	GO:0043523	regulation of neuron apoptotic process	4/87	232/18870	0.0224195569887134	0.184044181461893	0.156078734060182	XRCC2/TERT/BTG2/GRM4	4	0.172413793103448
GO:0007411	BP	GO:0007411	axon guidance	4/87	233/18870	0.0227330732777638	0.184936623151538	0.156835569554985	SEMA7A/EGR2/EPHA8/LRTM2	4	0.171673819742489
GO:0097485	BP	GO:0097485	neuron projection guidance	4/87	233/18870	0.0227330732777638	0.184936623151538	0.156835569554985	SEMA7A/EGR2/EPHA8/LRTM2	4	0.171673819742489
GO:0035094	BP	GO:0035094	response to nicotine	2/87	51/18870	0.0231485747621181	0.187472313992759	0.158985963081812	LYPD1/SLC7A11	2	0.392156862745098
GO:1904950	BP	GO:1904950	negative regulation of establishment of protein localization	3/87	133/18870	0.0236164816121776	0.190407882998182	0.161475473429128	ACVR1C/CD36/BMP8A	3	0.225563909774436
GO:0007586	BP	GO:0007586	digestion	3/87	134/18870	0.0240786936057917	0.193271647342488	0.163904089807845	CD36/OPRK1/CLPSL2	3	0.223880597014925
GO:0032210	BP	GO:0032210	regulation of telomere maintenance via telomerase	2/87	53/18870	0.0248711149763051	0.197873275978886	0.167806502622416	NEK2/AURKB	2	0.377358490566038
GO:0048146	BP	GO:0048146	positive regulation of fibroblast proliferation	2/87	53/18870	0.0248711149763051	0.197873275978886	0.167806502622416	CCNA2/E2F1	2	0.377358490566038
GO:0030072	BP	GO:0030072	peptide hormone secretion	4/87	241/18870	0.025337903689805	0.200702868700824	0.170206139744535	ACVR1C/BMP8A/RFX6/GHRHR	4	0.16597510373444
GO:0002455	BP	GO:0002455	humoral immune response mediated by circulating immunoglobulin	2/87	55/18870	0.0266444214810047	0.20921663128128	0.177426239152686	CR2/CR1L	2	0.363636363636364
GO:2000648	BP	GO:2000648	positive regulation of stem cell proliferation	2/87	55/18870	0.0266444214810047	0.20921663128128	0.177426239152686	SOX11/TERT	2	0.363636363636364
GO:0002790	BP	GO:0002790	peptide secretion	4/87	246/18870	0.0270539035253444	0.211512336652692	0.179373112915817	ACVR1C/BMP8A/RFX6/GHRHR	4	0.16260162601626
GO:0046887	BP	GO:0046887	positive regulation of hormone secretion	3/87	141/18870	0.0274512779870197	0.213540364329069	0.181092982513724	SOX11/RFX6/GHRHR	3	0.212765957446809
GO:0060986	BP	GO:0060986	endocrine hormone secretion	2/87	56/18870	0.0275497812229641	0.213540364329069	0.181092982513724	FZD4/OPRK1	2	0.357142857142857
GO:0045444	BP	GO:0045444	fat cell differentiation	4/87	248/18870	0.02775939595952	0.214245594456808	0.181691053176345	E2F1/RUNX1T1/PTPRQ/EGR2	4	0.161290322580645
GO:0043393	BP	GO:0043393	regulation of protein binding	3/87	142/18870	0.0279526361557316	0.214818982541495	0.182177315147097	AURKA/AURKB/TERT	3	0.211267605633803
GO:0002703	BP	GO:0002703	regulation of leukocyte mediated immunity	4/87	249/18870	0.0281162480842769	0.215160779831373	0.182467176461298	RAET1L/DNASE1L3/CR2/CR1L	4	0.160642570281124
GO:0019748	BP	GO:0019748	secondary metabolic process	2/87	57/18870	0.0284674373455816	0.216929079519495	0.183966783645664	SLC7A11/CYP2A7	2	0.350877192982456
GO:0002707	BP	GO:0002707	negative regulation of lymphocyte mediated immunity	2/87	58/18870	0.0293972600368339	0.220296479778099	0.186822508642032	CR2/CR1L	2	0.344827586206897
GO:0015804	BP	GO:0015804	neutral amino acid transport	2/87	58/18870	0.0293972600368339	0.220296479778099	0.186822508642032	SLC7A11/SLC1A7	2	0.344827586206897
GO:0045428	BP	GO:0045428	regulation of nitric oxide biosynthetic process	2/87	58/18870	0.0293972600368339	0.220296479778099	0.186822508642032	CD36/KLF2	2	0.344827586206897
GO:0099024	BP	GO:0099024	plasma membrane invagination	2/87	58/18870	0.0293972600368339	0.220296479778099	0.186822508642032	AURKB/CD36	2	0.344827586206897
GO:0035296	BP	GO:0035296	regulation of tube diameter	3/87	146/18870	0.0300068449096268	0.221453102669567	0.187803383099738	AVPR2/HTR1D/KLF2	3	0.205479452054795
GO:0045598	BP	GO:0045598	regulation of fat cell differentiation	3/87	146/18870	0.0300068449096268	0.221453102669567	0.187803383099738	E2F1/RUNX1T1/PTPRQ	3	0.205479452054795
GO:0097746	BP	GO:0097746	blood vessel diameter maintenance	3/87	146/18870	0.0300068449096268	0.221453102669567	0.187803383099738	AVPR2/HTR1D/KLF2	3	0.205479452054795
GO:0034599	BP	GO:0034599	cellular response to oxidative stress	4/87	255/18870	0.0303150517461773	0.221453102669567	0.187803383099738	CD36/SLC7A11/CAT/KLF2	4	0.156862745098039
GO:0002823	BP	GO:0002823	negative regulation of adaptive immune response based on somatic recombination of immune receptors built from immunoglobulin superfamily domains	2/87	59/18870	0.0303391203959054	0.221453102669567	0.187803383099738	CR2/CR1L	2	0.338983050847458
GO:0046686	BP	GO:0046686	response to cadmium ion	2/87	59/18870	0.0303391203959054	0.221453102669567	0.187803383099738	TERT/CAT	2	0.338983050847458
GO:0035150	BP	GO:0035150	regulation of tube size	3/87	147/18870	0.030532570633844	0.221453102669567	0.187803383099738	AVPR2/HTR1D/KLF2	3	0.204081632653061
GO:0035264	BP	GO:0035264	multicellular organism growth	3/87	147/18870	0.030532570633844	0.221453102669567	0.187803383099738	XRCC2/KLF2/GHRHR	3	0.204081632653061
GO:0080164	BP	GO:0080164	regulation of nitric oxide metabolic process	2/87	60/18870	0.031292890427705	0.226059840449741	0.191710128725519	CD36/KLF2	2	0.333333333333333
GO:0032886	BP	GO:0032886	regulation of microtubule-based process	4/87	258/18870	0.0314516755617469	0.226301697468187	0.191915235656707	AURKA/SKA3/TACC3/FSD1	4	0.155038759689922
GO:0050768	BP	GO:0050768	negative regulation of neurogenesis	3/87	149/18870	0.0315985976091256	0.226456616198733	0.192046614541678	SOX11/SEMA7A/BTG2	3	0.201342281879195
GO:0007612	BP	GO:0007612	learning	3/87	150/18870	0.032138888385116	0.227573234865493	0.19299356340228	SLC7A11/BTG2/OPRK1	3	0.2
GO:0045599	BP	GO:0045599	negative regulation of fat cell differentiation	2/87	61/18870	0.0322584430374121	0.227573234865493	0.19299356340228	E2F1/RUNX1T1	2	0.327868852459016
GO:0048599	BP	GO:0048599	oocyte development	2/87	61/18870	0.0322584430374121	0.227573234865493	0.19299356340228	AURKA/TRIP13	2	0.327868852459016
GO:1904356	BP	GO:1904356	regulation of telomere maintenance via telomere lengthening	2/87	61/18870	0.0322584430374121	0.227573234865493	0.19299356340228	NEK2/AURKB	2	0.327868852459016
GO:1903531	BP	GO:1903531	negative regulation of secretion by cell	3/87	152/18870	0.0332339962655437	0.232649564175378	0.19729854629316	ACVR1C/BMP8A/OPRK1	3	0.197368421052632
GO:0032731	BP	GO:0032731	positive regulation of interleukin-1 beta production	2/87	62/18870	0.033235652025054	0.232649564175378	0.19729854629316	CD36/ORM1	2	0.32258064516129
GO:0051965	BP	GO:0051965	positive regulation of synapse assembly	2/87	63/18870	0.034224392080113	0.238589491517938	0.20233590380521	LRRN3/LRTM2	2	0.317460317460317
GO:0034614	BP	GO:0034614	cellular response to reactive oxygen species	3/87	154/18870	0.034348431779991	0.238589491517938	0.20233590380521	CD36/CAT/KLF2	3	0.194805194805195
GO:0051961	BP	GO:0051961	negative regulation of nervous system development	3/87	155/18870	0.0349128811102237	0.240058554829242	0.203581743472954	SOX11/SEMA7A/BTG2	3	0.193548387096774
GO:0002712	BP	GO:0002712	regulation of B cell mediated immunity	2/87	64/18870	0.0352245387761623	0.240058554829242	0.203581743472954	CR2/CR1L	2	0.3125
GO:0002820	BP	GO:0002820	negative regulation of adaptive immune response	2/87	64/18870	0.0352245387761623	0.240058554829242	0.203581743472954	CR2/CR1L	2	0.3125
GO:0002889	BP	GO:0002889	regulation of immunoglobulin mediated immune response	2/87	64/18870	0.0352245387761623	0.240058554829242	0.203581743472954	CR2/CR1L	2	0.3125
GO:0031100	BP	GO:0031100	animal organ regeneration	2/87	64/18870	0.0352245387761623	0.240058554829242	0.203581743472954	AURKA/CCNA2	2	0.3125
GO:0009994	BP	GO:0009994	oocyte differentiation	2/87	65/18870	0.0362359685655334	0.244187161303557	0.207083009673413	AURKA/TRIP13	2	0.307692307692308
GO:0010324	BP	GO:0010324	membrane invagination	2/87	65/18870	0.0362359685655334	0.244187161303557	0.207083009673413	AURKB/CD36	2	0.307692307692308
GO:0010812	BP	GO:0010812	negative regulation of cell-substrate adhesion	2/87	65/18870	0.0362359685655334	0.244187161303557	0.207083009673413	FZD4/CDKN2A	2	0.307692307692308
GO:0015800	BP	GO:0015800	acidic amino acid transport	2/87	66/18870	0.0372585587740107	0.250144822103581	0.212135406050423	SLC7A11/SLC1A7	2	0.303030303030303
GO:0007611	BP	GO:0007611	learning or memory	4/87	274/18870	0.037935735002071	0.253106051291967	0.214646677525099	SLC7A11/BTG2/EGR2/OPRK1	4	0.145985401459854
GO:0006956	BP	GO:0006956	complement activation	2/87	67/18870	0.0382921875955578	0.253106051291967	0.214646677525099	CR2/CR1L	2	0.298507462686567
GO:0015909	BP	GO:0015909	long-chain fatty acid transport	2/87	67/18870	0.0382921875955578	0.253106051291967	0.214646677525099	CD36/SLC2A1	2	0.298507462686567
GO:0070301	BP	GO:0070301	cellular response to hydrogen peroxide	2/87	67/18870	0.0382921875955578	0.253106051291967	0.214646677525099	CAT/KLF2	2	0.298507462686567
GO:0070507	BP	GO:0070507	regulation of microtubule cytoskeleton organization	3/87	161/18870	0.038400364370985	0.253106051291967	0.214646677525099	SKA3/TACC3/FSD1	3	0.186335403726708
GO:0043524	BP	GO:0043524	negative regulation of neuron apoptotic process	3/87	163/18870	0.0396010644296309	0.255807847486265	0.216937936756144	XRCC2/TERT/BTG2	3	0.184049079754601
GO:0051402	BP	GO:0051402	neuron apoptotic process	4/87	278/18870	0.0396683210350998	0.255807847486265	0.216937936756144	XRCC2/TERT/BTG2/GRM4	4	0.143884892086331
GO:0140694	BP	GO:0140694	non-membrane-bounded organelle assembly	5/87	408/18870	0.0403409911730308	0.255807847486265	0.216937936756144	AURKA/NEK2/AURKB/CENPF/KIF11	5	0.122549019607843
GO:0002704	BP	GO:0002704	negative regulation of leukocyte mediated immunity	2/87	69/18870	0.0403920781631639	0.255807847486265	0.216937936756144	CR2/CR1L	2	0.289855072463768
GO:0032715	BP	GO:0032715	negative regulation of interleukin-6 production	2/87	69/18870	0.0403920781631639	0.255807847486265	0.216937936756144	ORM1/KLF2	2	0.289855072463768
GO:0043627	BP	GO:0043627	response to estrogen	2/87	69/18870	0.0403920781631639	0.255807847486265	0.216937936756144	OPRK1/GHRHR	2	0.289855072463768
GO:0050796	BP	GO:0050796	regulation of insulin secretion	3/87	165/18870	0.040820753288178	0.255807847486265	0.216937936756144	ACVR1C/BMP8A/RFX6	3	0.181818181818182
GO:0007519	BP	GO:0007519	skeletal muscle tissue development	3/87	166/18870	0.04143769555428	0.255807847486265	0.216937936756144	SOX11/BTG2/EGR2	3	0.180722891566265
GO:0032206	BP	GO:0032206	positive regulation of telomere maintenance	2/87	70/18870	0.0414581005909779	0.255807847486265	0.216937936756144	NEK2/AURKB	2	0.285714285714286
GO:0042698	BP	GO:0042698	ovulation cycle	2/87	71/18870	0.0425346829850249	0.255807847486265	0.216937936756144	FZD4/OPRK1	2	0.28169014084507
GO:0048002	BP	GO:0048002	antigen processing and presentation of peptide antigen	2/87	71/18870	0.0425346829850249	0.255807847486265	0.216937936756144	TAP1/RAET1L	2	0.28169014084507
GO:1902475	BP	GO:1902475	L-alpha-amino acid transmembrane transport	2/87	71/18870	0.0425346829850249	0.255807847486265	0.216937936756144	SLC7A11/SLC1A7	2	0.28169014084507
GO:1990845	BP	GO:1990845	adaptive thermogenesis	3/87	168/18870	0.0426857278886731	0.255807847486265	0.216937936756144	CD36/BMP8A/SCD	3	0.178571428571429
GO:0051321	BP	GO:0051321	meiotic cell cycle	4/87	287/18870	0.0437303032550505	0.255807847486265	0.216937936756144	AURKA/NEK2/TRIP13/XRCC2	4	0.139372822299652
GO:1903532	BP	GO:1903532	positive regulation of secretion by cell	4/87	288/18870	0.0441956268579314	0.255807847486265	0.216937936756144	SOX11/RFX6/OPRK1/GHRHR	4	0.138888888888889
GO:0006809	BP	GO:0006809	nitric oxide biosynthetic process	2/87	73/18870	0.0447190583359602	0.255807847486265	0.216937936756144	CD36/KLF2	2	0.273972602739726
GO:0032732	BP	GO:0032732	positive regulation of interleukin-1 production	2/87	73/18870	0.0447190583359602	0.255807847486265	0.216937936756144	CD36/ORM1	2	0.273972602739726
GO:0006591	BP	GO:0006591	ornithine metabolic process	1/87	10/18870	0.0451705959407203	0.255807847486265	0.216937936756144	OTC	1	1
GO:0019852	BP	GO:0019852	L-ascorbic acid metabolic process	1/87	10/18870	0.0451705959407203	0.255807847486265	0.216937936756144	SLC2A1	1	1
GO:0021561	BP	GO:0021561	facial nerve development	1/87	10/18870	0.0451705959407203	0.255807847486265	0.216937936756144	EGR2	1	1
GO:0021604	BP	GO:0021604	cranial nerve structural organization	1/87	10/18870	0.0451705959407203	0.255807847486265	0.216937936756144	EGR2	1	1
GO:0021610	BP	GO:0021610	facial nerve morphogenesis	1/87	10/18870	0.0451705959407203	0.255807847486265	0.216937936756144	EGR2	1	1
GO:0031055	BP	GO:0031055	chromatin remodeling at centromere	1/87	10/18870	0.0451705959407203	0.255807847486265	0.216937936756144	OIP5	1	1
GO:0032275	BP	GO:0032275	luteinizing hormone secretion	1/87	10/18870	0.0451705959407203	0.255807847486265	0.216937936756144	OPRK1	1	1
GO:0033034	BP	GO:0033034	positive regulation of myeloid cell apoptotic process	1/87	10/18870	0.0451705959407203	0.255807847486265	0.216937936756144	CDKN2A	1	1
GO:0034080	BP	GO:0034080	CENP-A containing chromatin assembly	1/87	10/18870	0.0451705959407203	0.255807847486265	0.216937936756144	OIP5	1	1
GO:0035332	BP	GO:0035332	positive regulation of hippo signaling	1/87	10/18870	0.0451705959407203	0.255807847486265	0.216937936756144	SOX11	1	1
GO:0042711	BP	GO:0042711	maternal behavior	1/87	10/18870	0.0451705959407203	0.255807847486265	0.216937936756144	OPRK1	1	1
GO:0051660	BP	GO:0051660	establishment of centrosome localization	1/87	10/18870	0.0451705959407203	0.255807847486265	0.216937936756144	MAD2L1	1	1
GO:0060075	BP	GO:0060075	regulation of resting membrane potential	1/87	10/18870	0.0451705959407203	0.255807847486265	0.216937936756144	KCNK5	1	1
GO:0061299	BP	GO:0061299	retina vasculature morphogenesis in camera-type eye	1/87	10/18870	0.0451705959407203	0.255807847486265	0.216937936756144	FZD4	1	1
GO:0070339	BP	GO:0070339	response to bacterial lipopeptide	1/87	10/18870	0.0451705959407203	0.255807847486265	0.216937936756144	CD36	1	1
GO:0070344	BP	GO:0070344	regulation of fat cell proliferation	1/87	10/18870	0.0451705959407203	0.255807847486265	0.216937936756144	E2F1	1	1
GO:0070391	BP	GO:0070391	response to lipoteichoic acid	1/87	10/18870	0.0451705959407203	0.255807847486265	0.216937936756144	CD36	1	1
GO:0071220	BP	GO:0071220	cellular response to bacterial lipoprotein	1/87	10/18870	0.0451705959407203	0.255807847486265	0.216937936756144	CD36	1	1
GO:0071221	BP	GO:0071221	cellular response to bacterial lipopeptide	1/87	10/18870	0.0451705959407203	0.255807847486265	0.216937936756144	CD36	1	1
GO:0071223	BP	GO:0071223	cellular response to lipoteichoic acid	1/87	10/18870	0.0451705959407203	0.255807847486265	0.216937936756144	CD36	1	1
GO:0071372	BP	GO:0071372	cellular response to follicle-stimulating hormone stimulus	1/87	10/18870	0.0451705959407203	0.255807847486265	0.216937936756144	EPHA8	1	1
GO:0097113	BP	GO:0097113	AMPA glutamate receptor clustering	1/87	10/18870	0.0451705959407203	0.255807847486265	0.216937936756144	SLC7A11	1	1
GO:0097688	BP	GO:0097688	glutamate receptor clustering	1/87	10/18870	0.0451705959407203	0.255807847486265	0.216937936756144	SLC7A11	1	1
GO:1901334	BP	GO:1901334	lactone metabolic process	1/87	10/18870	0.0451705959407203	0.255807847486265	0.216937936756144	SLC2A1	1	1
GO:1904749	BP	GO:1904749	regulation of protein localization to nucleolus	1/87	10/18870	0.0451705959407203	0.255807847486265	0.216937936756144	TERT	1	1
GO:2000121	BP	GO:2000121	regulation of removal of superoxide radicals	1/87	10/18870	0.0451705959407203	0.255807847486265	0.216937936756144	CD36	1	1
GO:2000253	BP	GO:2000253	positive regulation of feeding behavior	1/87	10/18870	0.0451705959407203	0.255807847486265	0.216937936756144	OPRK1	1	1
GO:0051048	BP	GO:0051048	negative regulation of secretion	3/87	172/18870	0.0452381021052994	0.255807847486265	0.216937936756144	ACVR1C/BMP8A/OPRK1	3	0.174418604651163
GO:0050709	BP	GO:0050709	negative regulation of protein secretion	2/87	74/18870	0.0458266187126902	0.255807847486265	0.216937936756144	ACVR1C/BMP8A	2	0.27027027027027
GO:0050795	BP	GO:0050795	regulation of behavior	2/87	74/18870	0.0458266187126902	0.255807847486265	0.216937936756144	HTR1D/OPRK1	2	0.27027027027027
GO:0000724	BP	GO:0000724	double-strand break repair via homologous recombination	3/87	175/18870	0.0472013203452269	0.255807847486265	0.216937936756144	RECQL4/CDC7/XRCC2	3	0.171428571428571
GO:2000242	BP	GO:2000242	negative regulation of reproductive process	2/87	76/18870	0.0480719096285132	0.255807847486265	0.216937936756144	TRIP13/ACVR1C	2	0.263157894736842
GO:0032635	BP	GO:0032635	interleukin-6 production	3/87	177/18870	0.0485332691065875	0.255807847486265	0.216937936756144	CD36/ORM1/KLF2	3	0.169491525423729
GO:0032675	BP	GO:0032675	regulation of interleukin-6 production	3/87	177/18870	0.0485332691065875	0.255807847486265	0.216937936756144	CD36/ORM1/KLF2	3	0.169491525423729
GO:0003002	BP	GO:0003002	regionalization	5/87	430/18870	0.0486209501608729	0.255807847486265	0.216937936756144	AURKA/XRCC2/HOXC11/BTG2/EGR2	5	0.116279069767442
GO:0060538	BP	GO:0060538	skeletal muscle organ development	3/87	178/18870	0.0492061496085137	0.255807847486265	0.216937936756144	SOX11/BTG2/EGR2	3	0.168539325842697
GO:0032091	BP	GO:0032091	negative regulation of protein binding	2/87	77/18870	0.0492094125345616	0.255807847486265	0.216937936756144	AURKA/AURKB	2	0.25974025974026
GO:0046323	BP	GO:0046323	glucose import	2/87	77/18870	0.0492094125345616	0.255807847486265	0.216937936756144	TERT/SLC2A1	2	0.25974025974026
GO:0000050	BP	GO:0000050	urea cycle	1/87	11/18870	0.0495751642415243	0.255807847486265	0.216937936756144	OTC	1	0.909090909090909
GO:0003310	BP	GO:0003310	pancreatic A cell differentiation	1/87	11/18870	0.0495751642415243	0.255807847486265	0.216937936756144	RFX6	1	0.909090909090909
GO:0003357	BP	GO:0003357	noradrenergic neuron differentiation	1/87	11/18870	0.0495751642415243	0.255807847486265	0.216937936756144	SOX11	1	0.909090909090909
GO:0007406	BP	GO:0007406	negative regulation of neuroblast proliferation	1/87	11/18870	0.0495751642415243	0.255807847486265	0.216937936756144	BTG2	1	0.909090909090909
GO:0007494	BP	GO:0007494	midgut development	1/87	11/18870	0.0495751642415243	0.255807847486265	0.216937936756144	OTC	1	0.909090909090909
GO:0009120	BP	GO:0009120	deoxyribonucleoside metabolic process	1/87	11/18870	0.0495751642415243	0.255807847486265	0.216937936756144	TK1	1	0.909090909090909
GO:0031987	BP	GO:0031987	locomotion involved in locomotory behavior	1/87	11/18870	0.0495751642415243	0.255807847486265	0.216937936756144	FZD4	1	0.909090909090909
GO:0032276	BP	GO:0032276	regulation of gonadotropin secretion	1/87	11/18870	0.0495751642415243	0.255807847486265	0.216937936756144	OPRK1	1	0.909090909090909
GO:0032493	BP	GO:0032493	response to bacterial lipoprotein	1/87	11/18870	0.0495751642415243	0.255807847486265	0.216937936756144	CD36	1	0.909090909090909
GO:0038003	BP	GO:0038003	G protein-coupled opioid receptor signaling pathway	1/87	11/18870	0.0495751642415243	0.255807847486265	0.216937936756144	OPRK1	1	0.909090909090909
GO:0051256	BP	GO:0051256	mitotic spindle midzone assembly	1/87	11/18870	0.0495751642415243	0.255807847486265	0.216937936756144	AURKB	1	0.909090909090909
GO:0051987	BP	GO:0051987	positive regulation of attachment of spindle microtubules to kinetochore	1/87	11/18870	0.0495751642415243	0.255807847486265	0.216937936756144	AURKB	1	0.909090909090909
GO:0060272	BP	GO:0060272	embryonic skeletal joint morphogenesis	1/87	11/18870	0.0495751642415243	0.255807847486265	0.216937936756144	HOXC11	1	0.909090909090909
GO:0060746	BP	GO:0060746	parental behavior	1/87	11/18870	0.0495751642415243	0.255807847486265	0.216937936756144	OPRK1	1	0.909090909090909
GO:0060900	BP	GO:0060900	embryonic camera-type eye formation	1/87	11/18870	0.0495751642415243	0.255807847486265	0.216937936756144	SOX11	1	0.909090909090909
GO:0090657	BP	GO:0090657	telomeric loop disassembly	1/87	11/18870	0.0495751642415243	0.255807847486265	0.216937936756144	RECQL4	1	0.909090909090909
GO:0097278	BP	GO:0097278	complement-dependent cytotoxicity	1/87	11/18870	0.0495751642415243	0.255807847486265	0.216937936756144	CR1L	1	0.909090909090909
GO:0099004	BP	GO:0099004	calmodulin dependent kinase signaling pathway	1/87	11/18870	0.0495751642415243	0.255807847486265	0.216937936756144	PCP4	1	0.909090909090909
GO:1902412	BP	GO:1902412	regulation of mitotic cytokinesis	1/87	11/18870	0.0495751642415243	0.255807847486265	0.216937936756144	AURKB	1	0.909090909090909
GO:2000109	BP	GO:2000109	regulation of macrophage apoptotic process	1/87	11/18870	0.0495751642415243	0.255807847486265	0.216937936756144	CDKN2A	1	0.909090909090909
GO:2000392	BP	GO:2000392	regulation of lamellipodium morphogenesis	1/87	11/18870	0.0495751642415243	0.255807847486265	0.216937936756144	ENPP2	1	0.909090909090909
GO:0000725	BP	GO:0000725	recombinational repair	3/87	179/18870	0.0498836182593013	0.256666138394012	0.217665810668116	RECQL4/CDC7/XRCC2	3	0.167597765363128
GO:0045120	CC	GO:0045120	pronucleus	4/87	14/19886	3.30802888797452e-07	6.08677315387312e-05	5.25802486404372e-05	AURKA/CENPF/CCNA2/SLC2A1	4	2.85714285714286
GO:0098687	CC	GO:0098687	chromosomal region	10/87	399/19886	9.5572877541342e-06	0.000639674677711959	0.000552579384064679	AURKA/NEK2/AURKB/CENPF/SKA3/MAD2L1/RECQL4/DSCC1/OIP5/TERT	10	0.25062656641604
GO:0000922	CC	GO:0000922	spindle pole	7/87	176/19886	1.21564471238874e-05	0.000639674677711959	0.000552579384064679	AURKA/NEK2/AURKB/CENPF/TACC3/KIF11/MAD2L1	7	0.397727272727273
GO:0072686	CC	GO:0072686	mitotic spindle	7/87	184/19886	1.62191516059282e-05	0.000639674677711959	0.000552579384064679	AURKA/AURKB/SKA3/TACC3/KIF11/MAD2L1/CDC7	7	0.380434782608696
GO:0000775	CC	GO:0000775	chromosome, centromeric region	8/87	258/19886	1.73824640682598e-05	0.000639674677711959	0.000552579384064679	AURKA/NEK2/AURKB/CENPF/SKA3/MAD2L1/DSCC1/OIP5	8	0.310077519379845
GO:0000776	CC	GO:0000776	kinetochore	6/87	171/19886	0.000105136765980978	0.00293856959976146	0.00253846687393581	AURKA/NEK2/AURKB/CENPF/SKA3/MAD2L1	6	0.350877192982456
GO:0005819	CC	GO:0005819	spindle	9/87	431/19886	0.000111793408686577	0.00293856959976146	0.00253846687393581	AURKA/NEK2/AURKB/CENPF/SKA3/TACC3/KIF11/MAD2L1/CDC7	9	0.208816705336427
GO:0000779	CC	GO:0000779	condensed chromosome, centromeric region	6/87	182/19886	0.000147891280872826	0.003401499460075	0.00293836623839431	AURKA/NEK2/AURKB/CENPF/SKA3/MAD2L1	6	0.32967032967033
GO:0005876	CC	GO:0005876	spindle microtubule	4/87	81/19886	0.000439849033648254	0.0089924691323643	0.00776809404454811	AURKA/AURKB/SKA3/KIF11	4	0.493827160493827
GO:0001939	CC	GO:0001939	female pronucleus	2/87	10/19886	0.000832247961673183	0.0153133624947866	0.0132283623381737	CCNA2/SLC2A1	2	2
GO:0000793	CC	GO:0000793	condensed chromosome	6/87	281/19886	0.00146349645467157	0.0235512211551966	0.0203445903571778	AURKA/NEK2/AURKB/CENPF/SKA3/MAD2L1	6	0.213523131672598
GO:0010369	CC	GO:0010369	chromocenter	2/87	14/19886	0.0016639449729215	0.0235512211551966	0.0203445903571778	AURKB/OIP5	2	1.42857142857143
GO:0031616	CC	GO:0031616	spindle pole centrosome	2/87	14/19886	0.0016639449729215	0.0235512211551966	0.0203445903571778	AURKA/AURKB	2	1.42857142857143
GO:0030496	CC	GO:0030496	midbody	5/87	204/19886	0.00202322992749792	0.0265910219042584	0.0229705051918937	AURKA/NEK2/AURKB/CENPF/SLC2A1	5	0.245098039215686
GO:0001674	CC	GO:0001674	female germ cell nucleus	2/87	17/19886	0.0024656628046264	0.0302454637367505	0.0261273742806026	AURKA/SLC2A1	2	1.17647058823529
GO:0043073	CC	GO:0043073	germ cell nucleus	3/87	68/19886	0.00330182209868948	0.0369673310728918	0.031934021693402	AURKA/TRIP13/SLC2A1	3	0.441176470588235
GO:0000940	CC	GO:0000940	outer kinetochore	2/87	20/19886	0.0034154599360824	0.0369673310728918	0.031934021693402	CENPF/SKA3	2	1
GO:0009897	CC	GO:0009897	external side of plasma membrane	6/87	387/19886	0.00702913475977424	0.0718533775443589	0.0620701373523924	CD36/F10/CXCL9/SEMA7A/RAET1L/CXCR3	6	0.155038759689922
GO:0031528	CC	GO:0031528	microvillus membrane	2/87	33/19886	0.00914832695541706	0.0885943241998284	0.0765317102641538	CA9/SLC7A11	2	0.606060606060606
GO:0051233	CC	GO:0051233	spindle midzone	2/87	37/19886	0.0114097580536671	0.100444764416751	0.0867686466071479	AURKA/AURKB	2	0.540540540540541
GO:0030666	CC	GO:0030666	endocytic vesicle membrane	4/87	202/19886	0.0119462110979589	0.100444764416751	0.0867686466071479	CD36/FZD4/AVPR2/TAP1	4	0.198019801980198
GO:0097431	CC	GO:0097431	mitotic spindle pole	2/87	38/19886	0.0120097000933072	0.100444764416751	0.0867686466071479	AURKA/AURKB	2	0.526315789473684
GO:0005874	CC	GO:0005874	microtubule	6/87	467/19886	0.0166004304721733	0.132803443777387	0.114721510356896	AURKA/NEK2/AURKB/SKA3/KIF11/FSD1	6	0.12847965738758
GO:0016363	CC	GO:0016363	nuclear matrix	3/87	128/19886	0.0186522247283085	0.143000389583698	0.123530084823446	CENPF/RUNX1T1/GHRHR	3	0.234375
GO:1902911	CC	GO:1902911	protein kinase complex	3/87	148/19886	0.0271893088244128	0.193709024230046	0.167334454569434	CCNA2/ACVR1C/NUAK2	3	0.202702702702703
GO:0034399	CC	GO:0034399	nuclear periphery	3/87	150/19886	0.0281399622692557	0.193709024230046	0.167334454569434	CENPF/RUNX1T1/GHRHR	3	0.2
GO:0031526	CC	GO:0031526	brush border membrane	2/87	60/19886	0.0284246937728872	0.193709024230046	0.167334454569434	CD36/SLC7A11	2	0.333333333333333
GO:0005875	CC	GO:0005875	microtubule associated complex	3/87	156/19886	0.0310972462025026	0.204353332187874	0.176529480322477	AURKA/AURKB/KIF11	3	0.192307692307692
GO:0005657	CC	GO:0005657	replication fork	2/87	67/19886	0.0348183899509089	0.220916681067836	0.190837636391552	MCM10/XRCC2	2	0.298507462686567
GO:0062023	CC	GO:0062023	collagen-containing extracellular matrix	5/87	429/19886	0.0400352206572258	0.245549353364318	0.212116432254074	SEMA7A/ORM1/PODN/COCH/COL17A1	5	0.116550116550117
GO:0030669	CC	GO:0030669	clathrin-coated endocytic vesicle membrane	2/87	74/19886	0.041712131776272	0.247581685381743	0.213872050873245	FZD4/AVPR2	2	0.27027027027027
GO:0061695	CC	GO:0061695	transferase complex, transferring phosphorus-containing groups	4/87	306/19886	0.045328188422202	0.260637083427661	0.225149883281332	CCNA2/ACVR1C/TERT/NUAK2	4	0.130718954248366
GO:0005901	CC	GO:0005901	caveola	2/87	81/19886	0.0490705836549146	0.262036875591395	0.226359085894169	CD36/SLC2A1	2	0.246913580246914
GO:0042277	MF	GO:0042277	peptide binding	7/85	325/18496	0.000740990833144552	0.130035443921531	0.119025577960211	CD36/FZD4/AVPR2/TAP1/TRHDE/OPRK1/GHRHR	7	0.215384615384615
GO:0042887	MF	GO:0042887	amide transmembrane transporter activity	3/85	47/18496	0.00131257961168931	0.130035443921531	0.119025577960211	SLC7A11/TAP1/SLC1A7	3	0.638297872340425
GO:0005313	MF	GO:0005313	L-glutamate transmembrane transporter activity	2/85	14/18496	0.00183239981111352	0.130035443921531	0.119025577960211	SLC7A11/SLC1A7	2	1.42857142857143
GO:0004198	MF	GO:0004198	calcium-dependent cysteine-type endopeptidase activity	2/85	16/18496	0.00240197437372948	0.130035443921531	0.119025577960211	CAPN11/CAPN8	2	1.25
GO:0033218	MF	GO:0033218	amide binding	7/85	405/18496	0.00261140556605496	0.130035443921531	0.119025577960211	CD36/FZD4/AVPR2/TAP1/TRHDE/OPRK1/GHRHR	7	0.172839506172839
GO:0005324	MF	GO:0005324	long-chain fatty acid transporter activity	2/85	17/18496	0.00271413116725865	0.130035443921531	0.119025577960211	CD36/SLC2A1	2	1.17647058823529
GO:0015172	MF	GO:0015172	acidic amino acid transmembrane transporter activity	2/85	18/18496	0.00304430805167463	0.130035443921531	0.119025577960211	SLC7A11/SLC1A7	2	1.11111111111111
GO:0019838	MF	GO:0019838	growth factor binding	4/85	135/18496	0.00348143701996249	0.130118708621098	0.11910179278819	ACVR1C/CD36/EPHA8/GHRHR	4	0.296296296296296
GO:0140097	MF	GO:0140097	catalytic activity, acting on DNA	5/85	248/18496	0.0057176208398816	0.189952070124956	0.17386917173909	RECQL4/DSCC1/XRCC2/TERT/DNASE1L3	5	0.201612903225806
GO:0005044	MF	GO:0005044	scavenger receptor activity	2/85	27/18496	0.00679941242159725	0.203302431405758	0.186089182064767	CD36/ENPP2	2	0.740740740740741
GO:0004674	MF	GO:0004674	protein serine/threonine kinase activity	6/85	427/18496	0.0138269914373694	0.280076700186209	0.256363112298589	AURKA/NEK2/AURKB/ACVR1C/CDC7/NUAK2	6	0.140515222482436
GO:0000217	MF	GO:0000217	DNA secondary structure binding	2/85	39/18496	0.0138524978259929	0.280076700186209	0.256363112298589	RECQL4/XRCC2	2	0.512820512820513
GO:0004712	MF	GO:0004712	protein serine/threonine/tyrosine kinase activity	2/85	45/18496	0.0181820199130943	0.280076700186209	0.256363112298589	AURKA/AURKB	2	0.444444444444444
GO:0008094	MF	GO:0008094	ATP-dependent activity, acting on DNA	3/85	122/18496	0.0186870043379762	0.280076700186209	0.256363112298589	RECQL4/DSCC1/XRCC2	3	0.245901639344262
GO:0015175	MF	GO:0015175	neutral L-amino acid transmembrane transporter activity	2/85	46/18496	0.018952436020287	0.280076700186209	0.256363112298589	SLC7A11/SLC1A7	2	0.434782608695652
GO:0008528	MF	GO:0008528	G protein-coupled peptide receptor activity	3/85	125/18496	0.0199163636434227	0.280076700186209	0.256363112298589	AVPR2/OPRK1/GHRHR	3	0.24
GO:0140359	MF	GO:0140359	ABC-type transporter activity	2/85	48/18496	0.0205338628199118	0.280076700186209	0.256363112298589	TAP1/ABCC9	2	0.416666666666667
GO:0016538	MF	GO:0016538	cyclin-dependent protein serine/threonine kinase regulator activity	2/85	50/18496	0.0221685008505237	0.280076700186209	0.256363112298589	CCNA2/CDKN2A	2	0.4
GO:0001653	MF	GO:0001653	peptide receptor activity	3/85	132/18496	0.0229550841529132	0.280076700186209	0.256363112298589	AVPR2/OPRK1/GHRHR	3	0.227272727272727
GO:0106310	MF	GO:0106310	protein serine kinase activity	5/85	361/18496	0.0253886682938101	0.280076700186209	0.256363112298589	AURKA/NEK2/AURKB/CDC7/NUAK2	5	0.138504155124654
GO:0008514	MF	GO:0008514	organic anion transmembrane transporter activity	4/85	242/18496	0.0253908030522258	0.280076700186209	0.256363112298589	CD36/SLC7A11/SLC2A1/SLC1A7	4	0.165289256198347
GO:0003678	MF	GO:0003678	DNA helicase activity	2/85	58/18496	0.0292176975548827	0.280076700186209	0.256363112298589	RECQL4/DSCC1	2	0.344827586206897
GO:0019955	MF	GO:0019955	cytokine binding	3/85	145/18496	0.0292308745887279	0.280076700186209	0.256363112298589	CD36/FZD4/CXCR3	3	0.206896551724138
GO:0140375	MF	GO:0140375	immune receptor activity	3/85	147/18496	0.0302691555388567	0.280076700186209	0.256363112298589	FZD4/CXCR3/CR2	3	0.204081632653061
GO:0038024	MF	GO:0038024	cargo receptor activity	2/85	64/18496	0.0350116445724647	0.280076700186209	0.256363112298589	CD36/ENPP2	2	0.3125
GO:0015179	MF	GO:0015179	L-amino acid transmembrane transporter activity	2/85	66/18496	0.0370341655168459	0.280076700186209	0.256363112298589	SLC7A11/SLC1A7	2	0.303030303030303
GO:0005518	MF	GO:0005518	collagen binding	2/85	68/18496	0.0391006618441511	0.280076700186209	0.256363112298589	PODN/COCH	2	0.294117647058824
GO:0046943	MF	GO:0046943	carboxylic acid transmembrane transporter activity	3/85	164/18496	0.0398699784408966	0.280076700186209	0.256363112298589	CD36/SLC7A11/SLC1A7	3	0.182926829268293
GO:0005342	MF	GO:0005342	organic acid transmembrane transporter activity	3/85	165/18496	0.0404775312920312	0.280076700186209	0.256363112298589	CD36/SLC7A11/SLC1A7	3	0.181818181818182
GO:0015245	MF	GO:0015245	fatty acid transmembrane transporter activity	1/85	10/18496	0.0450277920050234	0.280076700186209	0.256363112298589	CD36	1	1
GO:0019203	MF	GO:0019203	carbohydrate phosphatase activity	1/85	10/18496	0.0450277920050234	0.280076700186209	0.256363112298589	PFKFB3	1	1
GO:0032356	MF	GO:0032356	oxidized DNA binding	1/85	10/18496	0.0450277920050234	0.280076700186209	0.256363112298589	RECQL4	1	1
GO:0043225	MF	GO:0043225	ATPase-coupled inorganic anion transmembrane transporter activity	1/85	10/18496	0.0450277920050234	0.280076700186209	0.256363112298589	ABCC9	1	1
GO:0050308	MF	GO:0050308	sugar-phosphatase activity	1/85	10/18496	0.0450277920050234	0.280076700186209	0.256363112298589	PFKFB3	1	1
GO:1904680	MF	GO:1904680	peptide transmembrane transporter activity	1/85	10/18496	0.0450277920050234	0.280076700186209	0.256363112298589	TAP1	1	1
GO:0000099	MF	GO:0000099	sulfur amino acid transmembrane transporter activity	1/85	11/18496	0.049418825093824	0.280076700186209	0.256363112298589	SLC7A11	1	0.909090909090909
GO:0016717	MF	GO:0016717	oxidoreductase activity, acting on paired donors, with oxidation of a pair of donors resulting in the reduction of molecular oxygen to two molecules of water	1/85	11/18496	0.049418825093824	0.280076700186209	0.256363112298589	SCD	1	0.909090909090909
GO:0140666	MF	GO:0140666	annealing activity	1/85	11/18496	0.049418825093824	0.280076700186209	0.256363112298589	RECQL4	1	0.909090909090909
GO:0140996	MF	GO:0140996	histone H3 kinase activity	1/85	11/18496	0.049418825093824	0.280076700186209	0.256363112298589	AURKA	1	0.909090909090909
