# Supplementary material for: Comprehensive analysis of prognostic characteristics based on T cell-mediated tumor killing related genes in triple negative breast cancer
Source: Front Immunol. 2026 Apr 10;17:1801004. doi: 10.3389/fimmu.2026.1801004 (PMC13106453; doi:10.3389/fimmu.2026.1801004)
Supplement: Supplementary file 6 [file Table5.xlsx]

## Sheet: Supplementary Table 5
	ID	Description	GeneRatio	BgRatio	pvalue	p.adjust	qvalue	geneID	Count	richFactor
1	hsa04110	Cell cycle	7/53	158/8964	3.61092981780027e-05	0.00476642735949636	0.00440913535647191	AURKB/TRIP13/CCNA2/E2F1/MAD2L1/CDC7/CDKN2A	7	0.443037974683544
2	hsa05166	Human T-cell leukemia virus 1 infection	7/53	224/8964	0.000321071174867083	0.0211906975412275	0.0196022401497798	CCNA2/E2F1/MAD2L1/CDKN2A/TERT/SLC2A1/EGR2	7	0.3125
3	hsa04152	AMPK signaling pathway	4/53	122/8964	0.00571983904779063	0.251672918102788	0.232807484050425	CCNA2/CD36/PFKFB3/SCD	4	0.327868852459016
4	hsa04218	Cellular senescence	4/53	157/8964	0.0136366439933193	0.308641160481713	0.285505379711952	FOXM1/CCNA2/E2F1/CDKN2A	4	0.254777070063694
7	hsa05225	Hepatocellular carcinoma	4/53	170/8964	0.0177776017182034	0.308641160481713	0.285505379711952	E2F1/FZD4/CDKN2A/TERT	4	0.235294117647059
12	hsa04082	Neuroactive ligand signaling	4/53	199/8964	0.0296250735151747	0.308641160481713	0.285505379711952	HTR1D/SLC1A7/GRM4/OPRK1	4	0.201005025125628
13	hsa05169	Epstein-Barr virus infection	4/53	204/8964	0.0320471061394326	0.308641160481713	0.285505379711952	CCNA2/E2F1/TAP1/CR2	4	0.196078431372549
5	hsa04742	Taste transduction	3/53	86/8964	0.0141455541471804	0.308641160481713	0.285505379711952	HTR1D/KCNK5/GRM4	3	0.348837209302326
6	hsa04610	Complement and coagulation cascades	3/53	88/8964	0.0150433348733012	0.308641160481713	0.285505379711952	F10/CR2/CR1L	3	0.340909090909091
8	hsa04640	Hematopoietic cell lineage	3/53	100/8964	0.0210990086879871	0.308641160481713	0.285505379711952	CD36/CR2/CR1L	3	0.3
10	hsa04914	Progesterone-mediated oocyte maturation	3/53	111/8964	0.0276655552020632	0.308641160481713	0.285505379711952	AURKA/CCNA2/MAD2L1	3	0.27027027027027
9	hsa05219	Bladder cancer	2/53	41/8964	0.0242799255814298	0.308641160481713	0.285505379711952	E2F1/CDKN2A	2	0.48780487804878
11	hsa02010	ABC transporters	2/53	45/8964	0.0288784344474653	0.308641160481713	0.285505379711952	TAP1/ABCC9	2	0.444444444444444
15	hsa05144	Malaria	2/53	50/8964	0.0350728591456492	0.308641160481713	0.285505379711952	CD36/CR1L	2	0.4
16	hsa00240	Pyrimidine metabolism	2/53	58/8964	0.0459386772782187	0.357328809740208	0.33054339656989	TK1/CTPS1	2	0.344827586206897
14	hsa00232	Caffeine metabolism	1/53	6/8964	0.0349645866901171	0.308641160481713	0.285505379711952	CYP2A7	1	1.66666666666667
