# Supplementary material for: Comprehensive analysis of prognostic characteristics based on T cell-mediated tumor killing related genes in triple negative breast cancer
Source: Front Immunol. 2026 Apr 10;17:1801004. doi: 10.3389/fimmu.2026.1801004 (PMC13106453; doi:10.3389/fimmu.2026.1801004)
Supplement: Supplementary file 7 [file Table6.xlsx]

## Sheet: Supplementary Table 6
	ID	Description	setSize	enrichmentScore	NES	pvalue	p.adjust	qvalue	rank	leading_edge	core_enrichment
KEGG_ABC_TRANSPORTERS	KEGG_ABC_TRANSPORTERS	KEGG_ABC_TRANSPORTERS	39	0.701269586397019	2.03809009479305	4.88251597956336e-06	0.000666827758923319	0.000567676205468227	2635	tags=51%, list=16%, signal=43%	ABCC11/ABCC9/ABCA12/ABCA8/ABCC6/ABCA9/ABCC12/ABCA6/ABCC3/ABCA5/ABCC2/ABCD1/ABCA10/ABCA1/ABCG2/ABCB1/ABCA7/ABCG1/CFTR/ABCA2
KEGG_COMPLEMENT_AND_COAGULATION_CASCADES	KEGG_COMPLEMENT_AND_COAGULATION_CASCADES	KEGG_COMPLEMENT_AND_COAGULATION_CASCADES	61	0.620130103821747	1.96034054845834	1.45754701404004e-05	0.000666827758923319	0.000567676205468227	2136	tags=44%, list=13%, signal=39%	CFI/F7/C7/C4A/C4B/FGG/F13A1/F10/PROC/C8B/CFD/CR1/PROS1/F5/THBD/TFPI/C3AR1/FGB/CFH/SERPINE1/F2R/C4BPB/C5AR1/C2/SERPINA1/SERPINC1/VWF
KEGG_CELL_CYCLE	KEGG_CELL_CYCLE	KEGG_CELL_CYCLE	122	-0.495008	-1.86951	1.42026201903693e-05	0.000666827758923319	0.000567676205468227	3893	tags=48%, list=23%, signal=37%	MCM5/ORC2/RBL1/ANAPC7/TP53/RAD21/MCM3/ANAPC10/CDC14A/CDC6/MCM7/PKMYT1/CDC20/SMAD2/CCNB2/TGFB2/ORC3/CDKN1B/DBF4/ATR/MCM6/CREBBP/BUB1/CDKN2D/E2F2/CDK2/CDKN2C/TFDP2/CCNA2/HDAC2/SMC3/E2F1/CDKN2A/PTTG1/CDK1/ORC6/ORC4/MAD2L1/E2F3/BUB1B/SKP2/ORC1/CHEK2/CDC25A/CDC45/ESPL1/CCNE1/CDKN1C/PLK1/CDC7/MCM2/TTK/CDC25C/CHEK1/CCNA1/E2F5/CCNE2/SMC1B/CCNB3
KEGG_FOCAL_ADHESION	KEGG_FOCAL_ADHESION	KEGG_FOCAL_ADHESION	192	0.47073539124909	1.74217949682934	1.17046851214664e-05	0.000666827758923319	0.000567676205468227	3358	tags=37%, list=20%, signal=30%	HGF/ITGA8/FLNC/ITGB3/THBS4/TNN/VEGFD/TNXB/LAMA2/SHC2/COL6A6/ITGA11/PGF/PDGFD/LAMC3/PIK3R5/FLT4/PDGFA/ITGA1/COL5A3/TLN2/ITGA4/COMP/ITGA2/VEGFC/CAV1/PIK3CG/PRKCA/COL6A3/CCND1/PDGFRB/ITGA5/LAMA1/FLT1/CAV2/COL5A1/LAMA4/CCND2/KDR/VAV1/COL6A1/VWF/RELN/ITGB5/PDGFRA/COL6A2/SPP1/COL5A2/RAP1B/IGF1/THBS2/TNC/RAC2/PARVG/MET/COL3A1/THBS1/EGFR/PXN/LAMB2/COL11A1/PTEN/ITGAV/COL1A2/MYLK/ITGA7/ARHGAP5/FN1/PDGFC/CO…
KEGG_DILATED_CARDIOMYOPATHY	KEGG_DILATED_CARDIOMYOPATHY	KEGG_DILATED_CARDIOMYOPATHY	84	0.534628678102799	1.77694513963403	0.000135537631751069	0.00496067732208912	0.00422306726298067	3118	tags=43%, list=19%, signal=35%	ITGA8/CACNA1C/PLN/CACNA2D4/ITGB3/SLC8A1/LAMA2/SGCD/CACNA2D1/TGFB3/CACNG6/ITGA11/MYH7/ITGA1/MYL3/ITGA4/ADCY9/ITGA2/DMD/ITGA5/ADCY4/CACNG1/CACNA2D3/CACNG7/ADCY7/ITGB5/ADCY5/TGFB1/IGF1/CACNG5/TNNT2/TNNI3/CACNA1D/ITGAV/SGCG/ITGA7
KEGG_CALCIUM_SIGNALING_PATHWAY	KEGG_CALCIUM_SIGNALING_PATHWAY	KEGG_CALCIUM_SIGNALING_PATHWAY	158	0.455965745825401	1.65495463818925	0.000189398924700943	0.00577666720337876	0.00491772646591922	2266	tags=32%, list=13%, signal=28%	CACNA1H/AGTR1/HTR7/PHKG1/PDE1A/CACNA1C/PLN/HTR2B/ADRA1B/PTGER3/SLC8A1/PDE1B/CACNA1G/CAMK4/CYSLTR1/ITPR1/NTSR1/CYSLTR2/ADRB2/HRH1/P2RX6/P2RX7/EDNRA/GNA14/AVPR1A/TBXA2R/EDNRB/ITPKA/RYR3/HRH2/P2RX1/ADCY9/GRPR/HTR2A/F2R/GNAL/PRKCA/BST1/SLC8A2/PDGFRB/PPP3CC/PTGFR/ADRA1D/ATP2B1/ADCY4/ADRA1A/ADCY7/GRIN2D/TRPC1/PDGFRA
KEGG_SPLICEOSOME	KEGG_SPLICEOSOME	KEGG_SPLICEOSOME	125	-0.443268	-1.67531	0.000332832244347679	0.00870118581651789	0.0074073943102942	6639	tags=62%, list=39%, signal=38%	PHF5A/HNRNPC/SF3A3/SRSF9/SNRPB/SF3B1/SNRPC/PRPF31/LSM7/DDX23/TXNL4A/SRSF3/LSM4/XAB2/CWC15/SRSF4/CDC40/DHX38/PRPF6/ZMAT2/SNRPD2/SRSF6/HSPA1B/PRPF40A/SART1/SRSF1/HNRNPU/HNRNPM/USP39/DDX46/SNRPF/PUF60/U2AF2/SF3B6/SNRPE/PRPF38B/HNRNPA1/SNRNP200/CDC5L/SMNDC1/SNRPD3/SLU7/SF3A2/DDX39B/TRA2B/NCBP2/LSM2/SNRPA/PRPF3/HSPA2/SRSF7/NCBP1/ISY1/TCERG1/PRPF38A/PCBP1/HSPA1L/WBP11/SNRPG/MAGOH/U2SURP/RBM17/ALYREF/HN…
KEGG_NEUROACTIVE_LIGAND_RECEPTOR_INTERACTION	KEGG_NEUROACTIVE_LIGAND_RECEPTOR_INTERACTION	KEGG_NEUROACTIVE_LIGAND_RECEPTOR_INTERACTION	212	0.423395877097572	1.58710088557341	0.000384361228621794	0.00879226310472355	0.00748492918895073	1879	tags=32%, list=11%, signal=29%	PTH1R/AGTR1/HTR7/ADCYAP1R1/P2RY2/GABRD/CTSG/LEPR/HTR2B/ADRA1B/CHRNA1/PTGER3/GHRHR/ADORA3/CYSLTR1/FPR2/GLRA3/OPRK1/NTSR1/CYSLTR2/ADRA2A/P2RY1/GRIK3/ADRB2/HRH1/GHR/F2RL2/GRID1/GRIK1/P2RX6/P2RX7/GABRQ/EDNRA/GRIA4/PTGIR/AVPR1A/TBXA2R/VIPR1/LEP/S1PR3/EDNRB/GABRA3/P2RY6/PTGER4/GABRB2/HRH2/THRB/C3AR1/P2RX1/FPR1/P2RY13/GRPR/GABRG3/S1PR1/HTR2A/CHRNA2/F2R/GIPR/CHRNA6/C5AR1/CALCRL/AVPR2/LPAR6/LPAR1/PTGFR/GR…
KEGG_CYTOKINE_CYTOKINE_RECEPTOR_INTERACTION	KEGG_CYTOKINE_CYTOKINE_RECEPTOR_INTERACTION	KEGG_CYTOKINE_CYTOKINE_RECEPTOR_INTERACTION	233	0.411178408699021	1.54749151231046	0.000512925483912285	0.01014129277801	0.00863336975062108	3559	tags=42%, list=21%, signal=34%	HGF/LEPR/CXCR1/CCL26/TNFRSF10C/CCL24/CSF2/CX3CR1/TNFSF4/VEGFD/IFNL2/TNFSF11/LIFR/TNFSF8/TNFRSF10D/CSF3/GHR/CCL17/CXCL6/TGFB3/CCL1/EDA2R/TNFSF14/TNFSF9/IL10/FLT4/PDGFA/CCL23/LEP/ACVRL1/BMP2/IL6R/CXCL12/IL18RAP/VEGFC/CCL3L3/IL1R1/TNFRSF19/TGFBR2/CCR4/IL4R/IL1A/TPO/PDGFRB/CSF1R/FLT1/CCR5/CCR1/IL6ST/OSM/IL10RA/IL1RAP/CSF1/EPO/KDR/IFNK/TSLP/KITLG/TNFRSF4/IL18R1/PDGFRA/IL6/IL3RA/PPBP/TNFRSF10A/CCR10/PL…
KEGG_MAPK_SIGNALING_PATHWAY	KEGG_MAPK_SIGNALING_PATHWAY	KEGG_MAPK_SIGNALING_PATHWAY	253	0.395096622799721	1.49433879988126	0.00055416900426284	0.01014129277801	0.00863336975062108	2870	tags=24%, list=17%, signal=20%	CACNA1H/RASGRP4/FGF10/CACNA1C/FLNC/CACNA2D4/PTPRR/CACNA1G/MAPK12/FGF7/NGF/CACNA2D1/TGFB3/RASGRF2/CACNG6/NTRK2/MECOM/JMJD7-PLA2G4B/PDGFA/PLA2G5/NTRK1/PLA2G2A/RASGRP2/MAPK11/FGF18/IL1R1/NFATC2/TGFBR2/DUSP4/PRKCA/IL1A/MAPT/PDGFRB/IKBKG/PPP3CC/MAP3K12/RPS6KA2/DUSP6/CACNG1/CACNA2D3/PLA2G10/CACNG7/FGF14/MAP2K5/DUSP10/PDGFRA/PLA2G2D/MAP3K3/TGFB1/RAP1B/FGFR3/RAC2/CACNG5/HSPA6/IL1B/EGFR/MAP3K8/NFATC4/CACN…
KEGG_RENIN_ANGIOTENSIN_SYSTEM	KEGG_RENIN_ANGIOTENSIN_SYSTEM	KEGG_RENIN_ANGIOTENSIN_SYSTEM	15	0.782312602879596	1.85179629103833	0.000741736302450482	0.0106061013394239	0.00902906527601226	2656	tags=80%, list=16%, signal=67%	AGTR1/CTSG/CPA3/MME/CMA1/REN/ACE/ENPEP/ACE2/ANPEP/LNPEP/AGT
KEGG_ECM_RECEPTOR_INTERACTION	KEGG_ECM_RECEPTOR_INTERACTION	KEGG_ECM_RECEPTOR_INTERACTION	81	0.518505979748762	1.70632505516222	0.000738900937475062	0.0106061013394239	0.00902906527601226	3483	tags=54%, list=21%, signal=43%	ITGA8/ITGB3/THBS4/TNN/TNXB/LAMA2/CD36/COL6A6/ITGA11/LAMC3/ITGA1/COL5A3/ITGA4/COMP/ITGA2/COL6A3/ITGA5/LAMA1/GP6/COL5A1/LAMA4/COL6A1/VWF/RELN/ITGB5/COL6A2/SPP1/COL5A2/HSPG2/THBS2/TNC/GP1BA/COL3A1/THBS1/LAMB2/COL11A1/ITGAV/COL1A2/ITGA7/FN1/COL1A1/ITGA3/SV2C/COL4A1
KEGG_VASCULAR_SMOOTH_MUSCLE_CONTRACTION	KEGG_VASCULAR_SMOOTH_MUSCLE_CONTRACTION	KEGG_VASCULAR_SMOOTH_MUSCLE_CONTRACTION	106	0.484808899277479	1.65098698430161	0.000811395730884886	0.0106061013394239	0.00902906527601226	2408	tags=26%, list=14%, signal=23%	AGTR1/CACNA1C/ADRA1B/PRKG1/KCNMA1/GUCY1A2/ITPR1/IRAG1/KCNMB4/EDNRA/JMJD7-PLA2G4B/PTGIR/AVPR1A/PLA2G5/PLA2G2A/ADCY9/MYH11/PRKCA/NPR1/CALCRL/ADRA1D/ADCY4/PLA2G10/ADRA1A/ADCY7/ADCY5/PLA2G2D/GUCY1B1
KEGG_AXON_GUIDANCE	KEGG_AXON_GUIDANCE	KEGG_AXON_GUIDANCE	128	0.452678147370904	1.5900710106214	0.000780687886630145	0.0106061013394239	0.00902906527601226	3297	tags=29%, list=20%, signal=23%	EPHA3/SEMA3A/LRRC4C/UNC5C/ABLIM3/SEMA3E/SEMA5A/SLIT3/SLIT2/UNC5A/EPHA8/SEMA6D/SEMA6B/ROBO3/SEMA7A/EPHB2/PLXNA2/CXCL12/NFATC2/PLXNC1/RGS3/PPP3CC/NRP1/UNC5B/SEMA3C/FES/NTN4/RAC2/MET/L1CAM/NFATC1/NFATC4/SEMA6A/PLXNA1/ROBO1/CFL2/RASA1
KEGG_STEROID_HORMONE_BIOSYNTHESIS	KEGG_STEROID_HORMONE_BIOSYNTHESIS	KEGG_STEROID_HORMONE_BIOSYNTHESIS	41	0.591837512916926	1.74479874789238	0.00102440382279813	0.0124977266381372	0.0106394221595876	2980	tags=41%, list=18%, signal=34%	UGT2B11/UGT2B28/AKR1D1/CYP21A2/SULT2B1/SULT1E1/AKR1C2/HSD17B2/STS/AKR1C3/UGT1A10/CYP1A1/CYP11A1/SRD5A3/UGT2B10/HSD11B1/CYP1B1
KEGG_RETINOL_METABOLISM	KEGG_RETINOL_METABOLISM	KEGG_RETINOL_METABOLISM	48	0.590591961040156	1.7820008310749	0.00122290338504051	0.0139869574664008	0.0119072171701313	2059	tags=33%, list=12%, signal=29%	UGT2B11/ALDH1A2/UGT2B28/ADH1C/DHRS9/ADH1B/CYP26B1/PNPLA4/AWAT2/RPE65/ALDH1A1/DHRS4/UGT1A10/DHRS4L2/RDH16/CYP1A1
KEGG_DNA_REPLICATION	KEGG_DNA_REPLICATION	KEGG_DNA_REPLICATION	36	-0.611457	-1.845	0.00189163029939177	0.0203628438110997	0.0173350640439617	4110	tags=67%, list=24%, signal=50%	MCM4/POLD1/RFC2/FEN1/MCM5/MCM3/POLD3/MCM7/POLA1/RFC5/RNASEH2B/RFC1/RPA1/MCM6/LIG1/RFC3/PRIM2/PRIM1/POLE/RNASEH1/POLE2/RFC4/MCM2/DNA2
KEGG_HYPERTROPHIC_CARDIOMYOPATHY_HCM	KEGG_HYPERTROPHIC_CARDIOMYOPATHY_HCM	KEGG_HYPERTROPHIC_CARDIOMYOPATHY_HCM	78	0.500576188682756	1.63569074341371	0.00246758563753948	0.0250871206483181	0.0213568815412774	3118	tags=42%, list=19%, signal=35%	ITGA8/CACNA1C/CACNA2D4/ITGB3/SLC8A1/LAMA2/SGCD/CACNA2D1/TGFB3/CACNG6/ITGA11/MYH7/ITGA1/MYL3/ITGA4/ITGA2/DMD/ITGA5/CACNG1/CACNA2D3/CACNG7/ITGB5/IL6/ACE/TGFB1/IGF1/CACNG5/TNNT2/TNNI3/CACNA1D/ITGAV/SGCG/ITGA7
